# Supplementary material for: 4-({[4-Amino-5-(4-chloro­anilinometh­yl)-4H-1,2,4-triazol-3-yl]sulfan­yl}acet­yl)-3-(4-meth­oxy­phen­yl)-1,2,3-oxadiazol-3-ium-5-olate
Source: Acta Crystallogr Sect E Struct Rep Online. 2010 Nov 13;66(Pt 12):o3178. doi: 10.1107/S1600536810046155 (PMC3011622; doi:10.1107/S1600536810046155)
Supplement: Supplementary file 1 [file e-66-o3178-sup1.cif]

##############################################################################
###                                                                        ###
###        Electronic paper (Acta Crystallographica Section E)             ###
###                                                                        ###
##############################################################################
#                                                                            #
# This CIF contains the data in a paper accepted for publication in Acta     #
# Crystallographica Section E. It conforms to the requirements of Notes      #
# for Authors for Section E, and has been peer reviewed under the auspices   #
# of the IUCr Commission on Journals.                                        #
#                                                                            #
# Full details of the Crystallographic Information File format               #
# are given in the paper "The Crystallographic Information File (CIF):       #
# a New Standard Archive File for Crystallography" by S. R. Hall, F. H.      #
# Allen and I. D. Brown [Acta Cryst. (1991), A47, 655-685].                  #
#                                                                            #
# The current version of the core CIF dictionary is obtainable from          #
# ftp://ftp.iucr.org/pub/cif_core.dic. The current version number is 2.4.    #
#                                                                            #
# Software is freely available for graphical display of the structure(s) in  #
# this CIF.  For information consult the CIF home page http://www.iucr.org/  #
# cif/home.html                                                              #
#                                                                            #
# This file may be used for bona fide research purposes within the           #
# scientific community so long as proper attribution is given to the journal # 
# article from which it was obtained.                                        #
#                                                                            #
##############################################################################
                                             
data_global
_audit_creation_method     'form.cif (version 2.0)'
_journal_data_validation_number     ?
_journal_date_recd_electronic     2010-10-29
_journal_date_accepted     2010-11-09
_journal_name_full     'Acta Crystallographica, Section E'
_journal_year     2010
_journal_volume     66
_journal_issue     12
_journal_page_first     o3178
_journal_page_last     o3178
_journal_paper_category     QO
_journal_coeditor_code     RZ2514
_publ_contact_author_name     'Prof. Fun, Hoong-Kun'
_publ_contact_author_address
;
      X-ray Crystallography Unit
      School of Physics
      Universiti Sains Malaysia
      11800 USM, Penang
      MALAYSIA
;
_publ_contact_author_email     'hkfun@usm.my'
_publ_contact_author_fax     '604 6579150'
_publ_contact_author_phone     '604 6533652'
_publ_section_title
;\
4-({[4-Amino-5-(4-chloroanilinomethyl)-4<i>H</i>-1,2,4-triazol-3-yl]sulfanyl}\
acetyl)-3-(4-methoxyphenyl)-1,2,3-oxadiazol-3-ium-5-olate
;
loop_
    _publ_author_name
    _publ_author_footnote
    _publ_author_address
    'Hoong-Kun Fun'
;
      Thomson Reuters ResearcherID: A-3561-2009.
;
;
      X-ray Crystallography Unit
      School of Physics
      Universiti Sains Malaysia
      11800 USM, Penang
      Malaysia
;
    'Madhukar Hemamalini' ?
;
      X-ray Crystallography Unit
      School of Physics
      Universiti Sains Malaysia
      11800 USM, Penang
      Malaysia
;
    'Nithinchandra' ?
;
      Department of Studies in Chemistry
      Mangalore University
      Mangalagangotri
      Mangalore 574 199
      India
;
    'Balakrishna Kalluraya' ?
;
      Department of Studies in Chemistry
      Mangalore University
      Mangalagangotri
      Mangalore 574 199
      India
;
data_I
_audit_creation_method     SHELXL-97
_chemical_name_systematic
;
4-({[4-Amino-5-(4-chloroanilinomethyl)-4<i>H</i>-1,2,4-triazol-3-
yl]sulfanyl}acetyl)-3-(4-methoxyphenyl)-1,2,3-oxadiazol-3-ium-5-olate
;
_chemical_name_common     ?
_chemical_formula_moiety     'C20 H18 Cl N7 O4 S'
_chemical_formula_sum     'C20 H18 Cl N7 O4 S'
_chemical_formula_iupac     'C20 H18 Cl N7 O4 S'
_chemical_formula_weight     487.92
_chemical_melting_point     ?
_symmetry_cell_setting     monoclinic
_symmetry_space_group_name_H-M     'C 2/c'
_symmetry_space_group_name_Hall     '-C 2yc'
loop_
    _symmetry_equiv_pos_as_xyz
    'x, y, z'
    '-x, y, -z+1/2'
    'x+1/2, y+1/2, z'
    '-x+1/2, y+1/2, -z+1/2'
    '-x, -y, -z'
    'x, -y, z-1/2'
    '-x+1/2, -y+1/2, -z'
    'x+1/2, -y+1/2, z-1/2'
_cell_length_a     20.109(3)
_cell_length_b     5.8952(8)
_cell_length_c     36.369(5)
_cell_angle_alpha     90.00
_cell_angle_beta     96.076(3)
_cell_angle_gamma     90.00
_cell_volume     4287.2(10)
_cell_formula_units_Z     8
_cell_measurement_reflns_used     2099
_cell_measurement_theta_min     3.19
_cell_measurement_theta_max     28.14
_cell_measurement_temperature     100.00(10)
_exptl_crystal_description     plate
_exptl_crystal_colour     yellow
_exptl_crystal_size_max     0.40
_exptl_crystal_size_mid     0.13
_exptl_crystal_size_min     0.04
_exptl_crystal_density_diffrn     1.512
_exptl_crystal_density_meas     ?
_exptl_crystal_density_method     'not measured'
_exptl_crystal_F_000     2016
_exptl_absorpt_coefficient_mu     0.321
_exptl_absorpt_correction_type     multi-scan
_exptl_absorpt_process_details     '(SADABS; Bruker, 2009)'
_exptl_absorpt_correction_T_min     0.8830
_exptl_absorpt_correction_T_max     0.9889
_exptl_special_details
;
The crystal was placed in the cold stream of an Oxford Cryosystems Cobra
open-flow nitrogen cryostat (Cosier & Glazer, 1986) operating at
100.0(1) K.
;
_diffrn_ambient_temperature     100.00(10)
_diffrn_radiation_type     MoK\a
_diffrn_radiation_wavelength     0.71073
_diffrn_radiation_source     'fine-focus sealed tube'
_diffrn_radiation_monochromator     graphite
_diffrn_measurement_device_type
;
Bruker APEXII DUO CCD area-detector
;
_diffrn_measurement_method     '\f and \w'
_diffrn_detector_area_resol_mean     .
_diffrn_reflns_number     8905
_diffrn_reflns_av_R_equivalents     0.0374
_diffrn_reflns_av_sigmaI/netI     0.0547
_diffrn_reflns_theta_min     2.04
_diffrn_reflns_theta_max     26.50
_diffrn_reflns_theta_full     26.50
_diffrn_measured_fraction_theta_max     0.996
_diffrn_measured_fraction_theta_full     0.996
_diffrn_reflns_limit_h_min     -25
_diffrn_reflns_limit_h_max     25
_diffrn_reflns_limit_k_min     -7
_diffrn_reflns_limit_k_max     7
_diffrn_reflns_limit_l_min     -34
_diffrn_reflns_limit_l_max     45
_diffrn_standards_number     0
_diffrn_standards_interval_count     .
_diffrn_standards_interval_time     .
_diffrn_standards_decay_%     ?
_refine_special_details
;
 Refinement of F^2^ against ALL reflections.  The weighted R-factor wR and
 goodness of fit S are based on F^2^, conventional R-factors R are based
 on F, with F set to zero for negative F^2^. The threshold expression of
 F^2^ > 2\s(F^2^) is used only for calculating R-factors(gt) etc. and is
 not relevant to the choice of reflections for refinement.  R-factors based
 on F^2^ are statistically about twice as large as those based on F, and R-
 factors based on ALL data will be even larger.
;
_reflns_number_total     4429
_reflns_number_gt     3255
_reflns_threshold_expression     I>2\s(I)
_refine_ls_structure_factor_coef     Fsqd
_refine_ls_matrix_type     full
_refine_ls_R_factor_all     0.0668
_refine_ls_R_factor_gt     0.0435
_refine_ls_wR_factor_gt     0.1078
_refine_ls_wR_factor_ref     0.1315
_refine_ls_goodness_of_fit_ref     1.075
_refine_ls_restrained_S_all     1.075
_refine_ls_number_reflns     4429
_refine_ls_number_parameters     311
_refine_ls_number_restraints     0
_refine_ls_hydrogen_treatment     mixed
_refine_ls_weighting_scheme     calc
_refine_ls_weighting_details
         'calc w=1/[\s^2^(Fo^2^)+(0.0630P)^2^+1.4574P] where P=(Fo^2^+2Fc^2^)/3'
_atom_sites_solution_hydrogens     geom
_atom_sites_solution_primary     direct
_atom_sites_solution_secondary     difmap
_refine_ls_shift/su_max     ?
_refine_ls_shift/su_max_lt     0.001
_refine_ls_shift/su_mean     0.000
_refine_diff_density_max     0.333
_refine_diff_density_min     -0.350
_refine_ls_extinction_method     none
_refine_ls_extinction_coef     ?
loop_
    _atom_type_symbol
    _atom_type_description
    _atom_type_scat_dispersion_real
    _atom_type_scat_dispersion_imag
    _atom_type_scat_source
    'C' 'C' 0.0033 0.0016
                         'International Tables Vol C Tables 4.2.6.8 and 6.1.1.4'
    'H' 'H' 0.0000 0.0000
                         'International Tables Vol C Tables 4.2.6.8 and 6.1.1.4'
    'N' 'N' 0.0061 0.0033
                         'International Tables Vol C Tables 4.2.6.8 and 6.1.1.4'
    'O' 'O' 0.0106 0.0060
                         'International Tables Vol C Tables 4.2.6.8 and 6.1.1.4'
    'S' 'S' 0.1246 0.1234
                         'International Tables Vol C Tables 4.2.6.8 and 6.1.1.4'
    'Cl' 'Cl' 0.1484 0.1585
                         'International Tables Vol C Tables 4.2.6.8 and 6.1.1.4'
_computing_data_collection     'APEX2 (Bruker, 2009)'
_computing_cell_refinement     'SAINT (Bruker, 2009)'
_computing_data_reduction     'SAINT (Bruker, 2009)'
_computing_structure_solution     'SHELXTL (Sheldrick, 2008)'
_computing_structure_refinement     'SHELXTL (Sheldrick, 2008)'
_computing_molecular_graphics     'SHELXTL (Sheldrick, 2008)'
_computing_publication_material
                             'SHELXTL (Sheldrick, 2008) and PLATON (Spek, 2009)'
loop_
    _atom_site_type_symbol
    _atom_site_label
    _atom_site_fract_x
    _atom_site_fract_y
    _atom_site_fract_z
    _atom_site_U_iso_or_equiv
    _atom_site_adp_type
    _atom_site_calc_flag
    _atom_site_refinement_flags
    _atom_site_occupancy
    _atom_site_disorder_assembly
    _atom_site_disorder_group
    Cl Cl1 0.49815(4) 0.56466(15) 0.451234(19) 0.0463(2) Uani d . 1 . .
    S S1 0.41984(3) 0.08369(12) 0.219978(18) 0.02935(18) Uani d . 1 . .
    O O1 0.47596(10) 0.9335(3) 0.13290(6) 0.0453(6) Uani d . 1 . .
    O O2 0.52595(10) 0.7437(4) 0.18278(6) 0.0484(6) Uani d . 1 . .
    O O3 0.35348(8) 0.3013(3) 0.15066(5) 0.0322(4) Uani d . 1 . .
    O O4 0.17845(9) 0.4831(3) 0.01486(5) 0.0349(5) Uani d . 1 . .
    N N1 0.42244(13) 0.9057(4) 0.10652(7) 0.0404(6) Uani d . 1 . .
    N N2 0.39537(10) 0.7121(4) 0.11473(6) 0.0280(5) Uani d . 1 . .
    N N3 0.34474(11) 0.4519(4) 0.23488(6) 0.0266(5) Uani d . 1 . .
    N N4 0.30066(10) 0.5097(4) 0.26070(5) 0.0251(5) Uani d . 1 . .
    N N5 0.33599(9) 0.1657(3) 0.27278(5) 0.0198(4) Uani d . 1 . .
    N N6 0.34284(12) -0.0438(4) 0.29125(6) 0.0254(5) Uani d . 1 . .
    H H1N6 0.3216(13) -0.156(5) 0.2766(7) 0.023(7) Uiso d . 1 . .
    N N7 0.26410(11) 0.5056(4) 0.33948(6) 0.0288(5) Uani d . 1 . .
    H H1N7 0.2383(17) 0.621(6) 0.3370(9) 0.056(11) Uiso d . 1 . .
    C C1 0.28726(14) 0.8080(5) 0.08290(7) 0.0332(6) Uani d . 1 . .
    H H1A 0.2903 0.9472 0.0950 0.040 Uiso calc R 1 . .
    C C2 0.23260(13) 0.7609(5) 0.05768(7) 0.0299(6) Uani d . 1 . .
    H H2A 0.1986 0.8669 0.0526 0.036 Uiso calc R 1 . .
    C C3 0.22975(13) 0.5494(5) 0.04003(7) 0.0282(6) Uani d . 1 . .
    C C4 0.28062(13) 0.3919(4) 0.04767(6) 0.0260(6) Uani d . 1 . .
    H H4A 0.2779 0.2522 0.0357 0.031 Uiso calc R 1 . .
    C C5 0.33487(13) 0.4398(4) 0.07267(6) 0.0241(5) Uani d . 1 . .
    H H5A 0.3691 0.3347 0.0777 0.029 Uiso calc R 1 . .
    C C6 0.33718(13) 0.6490(4) 0.09012(7) 0.0262(6) Uani d . 1 . .
    C C7 0.48223(14) 0.7465(5) 0.15758(8) 0.0374(7) Uani d . 1 . .
    C C8 0.42757(12) 0.6031(5) 0.14469(7) 0.0290(6) Uani d . 1 . .
    C C9 0.40503(12) 0.3965(5) 0.16192(7) 0.0271(6) Uani d . 1 . .
    C C10 0.45183(12) 0.3144(5) 0.19467(7) 0.0335(6) Uani d . 1 . .
    H H10A 0.4618 0.4406 0.2115 0.040 Uiso calc R 1 . .
    H H10B 0.4935 0.2668 0.1859 0.040 Uiso calc R 1 . .
    C C11 0.36414(11) 0.2442(4) 0.24269(6) 0.0237(5) Uani d . 1 . .
    C C12 0.29609(11) 0.3372(4) 0.28250(6) 0.0206(5) Uani d . 1 . .
    C C13 0.25244(12) 0.3233(4) 0.31341(7) 0.0260(6) Uani d . 1 . .
    H H13A 0.2059 0.3259 0.3031 0.031 Uiso calc R 1 . .
    H H13B 0.2606 0.1801 0.3262 0.031 Uiso calc R 1 . .
    C C14 0.32161(12) 0.5235(4) 0.36322(6) 0.0214(5) Uani d . 1 . .
    C C15 0.36909(12) 0.3484(4) 0.36751(6) 0.0218(5) Uani d . 1 . .
    H H15A 0.3640 0.2210 0.3524 0.026 Uiso calc R 1 . .
    C C16 0.42330(12) 0.3642(5) 0.39407(6) 0.0263(6) Uani d . 1 . .
    H H16A 0.4544 0.2471 0.3969 0.032 Uiso calc R 1 . .
    C C17 0.43145(13) 0.5526(5) 0.41640(7) 0.0285(6) Uani d . 1 . .
    C C18 0.38641(14) 0.7303(5) 0.41185(7) 0.0315(6) Uani d . 1 . .
    H H18A 0.3927 0.8589 0.4266 0.038 Uiso calc R 1 . .
    C C19 0.33229(13) 0.7165(4) 0.38544(7) 0.0300(6) Uani d . 1 . .
    H H19A 0.3024 0.8370 0.3823 0.036 Uiso calc R 1 . .
    C C20 0.12571(15) 0.6392(6) 0.00442(8) 0.0426(8) Uani d . 1 . .
    H H20A 0.0941 0.5708 -0.0139 0.064 Uiso calc R 1 . .
    H H20B 0.1438 0.7737 -0.0056 0.064 Uiso calc R 1 . .
    H H20C 0.1037 0.6783 0.0257 0.064 Uiso calc R 1 . .
    H H2N6 0.3874(13) -0.066(4) 0.2955(7) 0.018(6) Uiso d . 1 . .
loop_
    _atom_site_aniso_label
    _atom_site_aniso_U_11
    _atom_site_aniso_U_22
    _atom_site_aniso_U_33
    _atom_site_aniso_U_12
    _atom_site_aniso_U_13
    _atom_site_aniso_U_23
    Cl1 0.0354(4) 0.0690(6) 0.0335(4) -0.0181(4) -0.0004(3) -0.0100(4)
    S1 0.0262(3) 0.0321(4) 0.0290(3) 0.0061(3) -0.0005(3) -0.0056(3)
    O1 0.0459(12) 0.0328(12) 0.0607(14) -0.0217(10) 0.0229(11) -0.0162(11)
    O2 0.0299(11) 0.0598(15) 0.0570(13) -0.0188(11) 0.0115(10) -0.0279(12)
    O3 0.0285(10) 0.0403(11) 0.0269(9) -0.0176(9) -0.0010(7) 0.0009(8)
    O4 0.0395(11) 0.0384(11) 0.0266(9) 0.0133(9) 0.0019(8) 0.0056(9)
    N1 0.0466(15) 0.0270(13) 0.0518(15) -0.0160(12) 0.0246(12) -0.0100(12)
    N2 0.0323(12) 0.0208(11) 0.0340(11) -0.0107(10) 0.0181(9) -0.0083(10)
    N3 0.0317(12) 0.0215(11) 0.0256(11) 0.0039(10) -0.0010(9) 0.0010(9)
    N4 0.0309(11) 0.0180(10) 0.0252(10) 0.0023(9) -0.0022(9) -0.0002(9)
    N5 0.0198(10) 0.0152(10) 0.0228(9) 0.0014(8) -0.0047(8) 0.0006(8)
    N6 0.0299(12) 0.0157(11) 0.0287(11) 0.0060(10) -0.0061(9) 0.0027(9)
    N7 0.0310(12) 0.0256(12) 0.0297(12) 0.0120(11) 0.0030(9) -0.0034(10)
    C1 0.0452(16) 0.0207(13) 0.0380(14) 0.0020(13) 0.0245(13) -0.0018(12)
    C2 0.0354(14) 0.0233(13) 0.0335(13) 0.0080(12) 0.0155(12) 0.0069(12)
    C3 0.0364(14) 0.0297(14) 0.0203(12) 0.0029(12) 0.0119(11) 0.0058(11)
    C4 0.0393(15) 0.0182(12) 0.0217(12) 0.0041(11) 0.0083(10) 0.0005(10)
    C5 0.0325(13) 0.0168(12) 0.0244(12) 0.0007(11) 0.0089(10) 0.0021(10)
    C6 0.0316(14) 0.0214(13) 0.0275(12) -0.0037(11) 0.0124(10) -0.0015(11)
    C7 0.0308(14) 0.0361(16) 0.0482(16) -0.0155(13) 0.0181(13) -0.0211(14)
    C8 0.0248(13) 0.0319(15) 0.0318(13) -0.0120(12) 0.0105(11) -0.0107(12)
    C9 0.0238(13) 0.0324(15) 0.0261(12) -0.0059(12) 0.0077(10) -0.0105(11)
    C10 0.0226(13) 0.0460(17) 0.0317(13) -0.0079(13) 0.0017(11) -0.0106(13)
    C11 0.0225(12) 0.0251(13) 0.0218(12) 0.0035(11) -0.0055(10) -0.0030(10)
    C12 0.0199(12) 0.0161(12) 0.0240(12) 0.0011(10) -0.0061(9) -0.0018(10)
    C13 0.0232(12) 0.0245(13) 0.0294(13) 0.0033(11) -0.0020(10) 0.0007(11)
    C14 0.0259(12) 0.0189(12) 0.0206(11) -0.0010(10) 0.0080(9) 0.0006(10)
    C15 0.0250(12) 0.0194(12) 0.0217(11) -0.0010(10) 0.0055(9) -0.0023(10)
    C16 0.0231(12) 0.0306(14) 0.0261(12) 0.0013(11) 0.0074(10) -0.0004(11)
    C17 0.0272(13) 0.0364(16) 0.0226(12) -0.0116(12) 0.0060(10) -0.0025(11)
    C18 0.0445(16) 0.0230(14) 0.0290(13) -0.0083(13) 0.0139(12) -0.0085(11)
    C19 0.0414(15) 0.0210(13) 0.0299(13) 0.0047(12) 0.0141(12) -0.0015(11)
    C20 0.0397(16) 0.0508(19) 0.0381(16) 0.0198(15) 0.0080(13) 0.0162(15)
_geom_special_details
;
 All s.u.'s (except the s.u. in the dihedral angle between two l.s. planes)
 are estimated using the full covariance matrix.  The cell s.u.'s are taken
 into account individually in the estimation of s.u.'s in distances, angles
 and torsion angles; correlations between s.u.'s in cell parameters are only
 used when they are defined by crystal symmetry.  An approximate (isotropic)
 treatment of cell s.u.'s is used for estimating s.u.'s involving l.s. planes.
;
loop_
    _geom_bond_atom_site_label_1
    _geom_bond_atom_site_label_2
    _geom_bond_site_symmetry_2
    _geom_bond_distance
    _geom_bond_publ_flag
    Cl1 C17 . 1.746(3) ?
    S1 C11 . 1.740(2) ?
    S1 C10 . 1.799(3) ?
    O1 N1 . 1.373(3) ?
    O1 C7 . 1.418(4) ?
    O2 C7 . 1.201(3) ?
    O3 C9 . 1.211(3) ?
    O4 C3 . 1.362(3) ?
    O4 C20 . 1.425(3) ?
    N1 N2 . 1.312(3) ?
    N2 C8 . 1.368(3) ?
    N2 C6 . 1.445(3) ?
    N3 C11 . 1.307(3) ?
    N3 N4 . 1.400(3) ?
    N4 C12 . 1.298(3) ?
    N5 C12 . 1.361(3) ?
    N5 C11 . 1.365(3) ?
    N5 N6 . 1.406(3) ?
    N6 H1N6 . 0.92(3) ?
    N6 H2N6 . 0.90(3) ?
    N7 C14 . 1.372(3) ?
    N7 C13 . 1.436(3) ?
    N7 H1N7 . 0.86(4) ?
    C1 C6 . 1.378(4) ?
    C1 C2 . 1.383(4) ?
    C1 H1A . 0.9300 ?
    C2 C3 . 1.401(4) ?
    C2 H2A . 0.9300 ?
    C3 C4 . 1.388(4) ?
    C4 C5 . 1.374(4) ?
    C4 H4A . 0.9300 ?
    C5 C6 . 1.385(3) ?
    C5 H5A . 0.9300 ?
    C7 C8 . 1.426(4) ?
    C8 C9 . 1.463(4) ?
    C9 C10 . 1.517(4) ?
    C10 H10A . 0.9700 ?
    C10 H10B . 0.9700 ?
    C12 C13 . 1.500(3) ?
    C13 H13A . 0.9700 ?
    C13 H13B . 0.9700 ?
    C14 C19 . 1.398(3) ?
    C14 C15 . 1.404(3) ?
    C15 C16 . 1.381(3) ?
    C15 H15A . 0.9300 ?
    C16 C17 . 1.375(4) ?
    C16 H16A . 0.9300 ?
    C17 C18 . 1.383(4) ?
    C18 C19 . 1.376(4) ?
    C18 H18A . 0.9300 ?
    C19 H19A . 0.9300 ?
    C20 H20A . 0.9600 ?
    C20 H20B . 0.9600 ?
    C20 H20C . 0.9600 ?
loop_
    _geom_angle_atom_site_label_1
    _geom_angle_atom_site_label_2
    _geom_angle_atom_site_label_3
    _geom_angle_site_symmetry_1
    _geom_angle_site_symmetry_3
    _geom_angle
    _geom_angle_publ_flag
    C11 S1 C10 . . 96.59(13) ?
    N1 O1 C7 . . 111.1(2) ?
    C3 O4 C20 . . 118.9(2) ?
    N2 N1 O1 . . 105.0(2) ?
    N1 N2 C8 . . 114.6(2) ?
    N1 N2 C6 . . 114.3(2) ?
    C8 N2 C6 . . 131.0(2) ?
    C11 N3 N4 . . 106.1(2) ?
    C12 N4 N3 . . 108.1(2) ?
    C12 N5 C11 . . 105.2(2) ?
    C12 N5 N6 . . 124.0(2) ?
    C11 N5 N6 . . 130.8(2) ?
    N5 N6 H1N6 . . 109.7(16) ?
    N5 N6 H2N6 . . 104.7(16) ?
    H1N6 N6 H2N6 . . 113(2) ?
    C14 N7 C13 . . 122.7(2) ?
    C14 N7 H1N7 . . 118(2) ?
    C13 N7 H1N7 . . 118(2) ?
    C6 C1 C2 . . 120.1(2) ?
    C6 C1 H1A . . 120.0 ?
    C2 C1 H1A . . 120.0 ?
    C1 C2 C3 . . 118.3(2) ?
    C1 C2 H2A . . 120.9 ?
    C3 C2 H2A . . 120.9 ?
    O4 C3 C4 . . 115.6(2) ?
    O4 C3 C2 . . 123.7(2) ?
    C4 C3 C2 . . 120.7(2) ?
    C5 C4 C3 . . 120.8(2) ?
    C5 C4 H4A . . 119.6 ?
    C3 C4 H4A . . 119.6 ?
    C4 C5 C6 . . 118.2(2) ?
    C4 C5 H5A . . 120.9 ?
    C6 C5 H5A . . 120.9 ?
    C1 C6 C5 . . 122.0(2) ?
    C1 C6 N2 . . 117.9(2) ?
    C5 C6 N2 . . 119.9(2) ?
    O2 C7 O1 . . 120.2(3) ?
    O2 C7 C8 . . 136.0(3) ?
    O1 C7 C8 . . 103.8(2) ?
    N2 C8 C7 . . 105.5(2) ?
    N2 C8 C9 . . 126.2(2) ?
    C7 C8 C9 . . 128.0(3) ?
    O3 C9 C8 . . 122.3(2) ?
    O3 C9 C10 . . 123.7(2) ?
    C8 C9 C10 . . 114.0(2) ?
    C9 C10 S1 . . 114.66(18) ?
    C9 C10 H10A . . 108.6 ?
    S1 C10 H10A . . 108.6 ?
    C9 C10 H10B . . 108.6 ?
    S1 C10 H10B . . 108.6 ?
    H10A C10 H10B . . 107.6 ?
    N3 C11 N5 . . 110.6(2) ?
    N3 C11 S1 . . 126.8(2) ?
    N5 C11 S1 . . 122.58(19) ?
    N4 C12 N5 . . 110.0(2) ?
    N4 C12 C13 . . 125.8(2) ?
    N5 C12 C13 . . 124.2(2) ?
    N7 C13 C12 . . 112.7(2) ?
    N7 C13 H13A . . 109.0 ?
    C12 C13 H13A . . 109.0 ?
    N7 C13 H13B . . 109.0 ?
    C12 C13 H13B . . 109.0 ?
    H13A C13 H13B . . 107.8 ?
    N7 C14 C19 . . 119.6(2) ?
    N7 C14 C15 . . 122.1(2) ?
    C19 C14 C15 . . 118.2(2) ?
    C16 C15 C14 . . 120.3(2) ?
    C16 C15 H15A . . 119.8 ?
    C14 C15 H15A . . 119.8 ?
    C17 C16 C15 . . 120.2(2) ?
    C17 C16 H16A . . 119.9 ?
    C15 C16 H16A . . 119.9 ?
    C16 C17 C18 . . 120.4(2) ?
    C16 C17 Cl1 . . 119.7(2) ?
    C18 C17 Cl1 . . 119.9(2) ?
    C19 C18 C17 . . 119.9(2) ?
    C19 C18 H18A . . 120.1 ?
    C17 C18 H18A . . 120.1 ?
    C18 C19 C14 . . 120.9(2) ?
    C18 C19 H19A . . 119.6 ?
    C14 C19 H19A . . 119.6 ?
    O4 C20 H20A . . 109.5 ?
    O4 C20 H20B . . 109.5 ?
    H20A C20 H20B . . 109.5 ?
    O4 C20 H20C . . 109.5 ?
    H20A C20 H20C . . 109.5 ?
    H20B C20 H20C . . 109.5 ?
loop_
    _geom_torsion_atom_site_label_1
    _geom_torsion_atom_site_label_2
    _geom_torsion_atom_site_label_3
    _geom_torsion_atom_site_label_4
    _geom_torsion_site_symmetry_1
    _geom_torsion_site_symmetry_2
    _geom_torsion_site_symmetry_3
    _geom_torsion_site_symmetry_4
    _geom_torsion
    _geom_torsion_publ_flag
    C7 O1 N1 N2 . . . . 1.3(3) ?
    O1 N1 N2 C8 . . . . -1.1(3) ?
    O1 N1 N2 C6 . . . . 179.88(19) ?
    C11 N3 N4 C12 . . . . 0.3(3) ?
    C6 C1 C2 C3 . . . . 0.0(4) ?
    C20 O4 C3 C4 . . . . -177.4(2) ?
    C20 O4 C3 C2 . . . . 2.8(3) ?
    C1 C2 C3 O4 . . . . 179.7(2) ?
    C1 C2 C3 C4 . . . . -0.1(4) ?
    O4 C3 C4 C5 . . . . -179.9(2) ?
    C2 C3 C4 C5 . . . . 0.0(4) ?
    C3 C4 C5 C6 . . . . 0.3(4) ?
    C2 C1 C6 C5 . . . . 0.2(4) ?
    C2 C1 C6 N2 . . . . 175.8(2) ?
    C4 C5 C6 C1 . . . . -0.4(4) ?
    C4 C5 C6 N2 . . . . -175.9(2) ?
    N1 N2 C6 C1 . . . . -50.1(3) ?
    C8 N2 C6 C1 . . . . 131.1(3) ?
    N1 N2 C6 C5 . . . . 125.5(2) ?
    C8 N2 C6 C5 . . . . -53.3(3) ?
    N1 O1 C7 O2 . . . . -179.0(2) ?
    N1 O1 C7 C8 . . . . -1.0(3) ?
    N1 N2 C8 C7 . . . . 0.5(3) ?
    C6 N2 C8 C7 . . . . 179.3(2) ?
    N1 N2 C8 C9 . . . . 174.0(2) ?
    C6 N2 C8 C9 . . . . -7.1(4) ?
    O2 C7 C8 N2 . . . . 177.8(3) ?
    O1 C7 C8 N2 . . . . 0.3(3) ?
    O2 C7 C8 C9 . . . . 4.4(5) ?
    O1 C7 C8 C9 . . . . -173.1(2) ?
    N2 C8 C9 O3 . . . . -0.4(4) ?
    C7 C8 C9 O3 . . . . 171.7(3) ?
    N2 C8 C9 C10 . . . . 179.5(2) ?
    C7 C8 C9 C10 . . . . -8.4(4) ?
    O3 C9 C10 S1 . . . . -8.0(3) ?
    C8 C9 C10 S1 . . . . 172.08(18) ?
    C11 S1 C10 C9 . . . . -75.5(2) ?
    N4 N3 C11 N5 . . . . -1.3(3) ?
    N4 N3 C11 S1 . . . . -179.44(17) ?
    C12 N5 C11 N3 . . . . 1.7(3) ?
    N6 N5 C11 N3 . . . . -179.1(2) ?
    C12 N5 C11 S1 . . . . 179.98(16) ?
    N6 N5 C11 S1 . . . . -0.9(3) ?
    C10 S1 C11 N3 . . . . 13.6(2) ?
    C10 S1 C11 N5 . . . . -164.31(19) ?
    N3 N4 C12 N5 . . . . 0.8(3) ?
    N3 N4 C12 C13 . . . . -177.9(2) ?
    C11 N5 C12 N4 . . . . -1.5(3) ?
    N6 N5 C12 N4 . . . . 179.3(2) ?
    C11 N5 C12 C13 . . . . 177.2(2) ?
    N6 N5 C12 C13 . . . . -2.0(3) ?
    C14 N7 C13 C12 . . . . -70.2(3) ?
    N4 C12 C13 N7 . . . . -55.2(3) ?
    N5 C12 C13 N7 . . . . 126.3(2) ?
    C13 N7 C14 C19 . . . . 174.1(2) ?
    C13 N7 C14 C15 . . . . -9.4(4) ?
    N7 C14 C15 C16 . . . . -174.1(2) ?
    C19 C14 C15 C16 . . . . 2.5(3) ?
    C14 C15 C16 C17 . . . . -0.4(4) ?
    C15 C16 C17 C18 . . . . -1.6(4) ?
    C15 C16 C17 Cl1 . . . . 177.12(18) ?
    C16 C17 C18 C19 . . . . 1.5(4) ?
    Cl1 C17 C18 C19 . . . . -177.23(19) ?
    C17 C18 C19 C14 . . . . 0.6(4) ?
    N7 C14 C19 C18 . . . . 174.1(2) ?
    C15 C14 C19 C18 . . . . -2.6(3) ?
loop_
    _geom_hbond_atom_site_label_D
    _geom_hbond_atom_site_label_H
    _geom_hbond_atom_site_label_A
    _geom_hbond_site_symmetry_A
    _geom_hbond_distance_DH
    _geom_hbond_distance_HA
    _geom_hbond_distance_DA
    _geom_hbond_angle_DHA
    _geom_hbond_publ_flag
    N6 H1N6 N4 1_545 0.93(3) 2.08(3) 2.947(3) 155(2) yes
    N7 H1N7 O3 4 0.86(3) 2.22(3) 2.990(3) 150(3) yes
    N6 H2N6 O2 2_645 0.90(3) 2.15(3) 2.983(3) 153(2) yes
    C4 H4A O4 7_555 0.93 2.53 3.337(3) 145 yes
