# Supplementary material for: 4-({[4-Amino-5-(4-chloro­anilinometh­yl)-4H-1,2,4-triazol-3-yl]sulfan­yl}acet­yl)-3-(4-meth­oxy­phen­yl)-1,2,3-oxadiazol-3-ium-5-olate
Source: Acta Crystallogr Sect E Struct Rep Online. 2010 Nov 13;66(Pt 12):o3178. doi: 10.1107/S1600536810046155 (PMC3011622; doi:10.1107/S1600536810046155)
Supplement: Supplementary file 2 [file e-66-o3178-Isup2.hkl]

#
# h,k,l, Fc-squared, Fo-squared, sigma(Fo-squared) and status flag
#
data_I
_shelx_title ' bk51 in C2/c (100K)'
_shelx_refln_list_code          4
_shelx_F_calc_maximum      600.18
_exptl_crystal_F_000      2016.00
_reflns_d_resolution_high  0.7966
 
loop_
 _symmetry_equiv_pos_as_xyz
 'x, y, z'
 '-x, y, -z+1/2'
 'x+1/2, y+1/2, z'
 '-x+1/2, y+1/2, -z+1/2'
 '-x, -y, -z'
 'x, -y, z-1/2'
 '-x+1/2, -y+1/2, -z'
 'x+1/2, -y+1/2, z-1/2'
 
_cell_length_a    20.1092
_cell_length_b     5.8952
_cell_length_c    36.3690
_cell_angle_alpha  90.000
_cell_angle_beta   96.076
_cell_angle_gamma  90.000
 
_shelx_F_squared_multiplier     1.000
 
loop_
 _refln_index_h
 _refln_index_k
 _refln_index_l
 _refln_F_squared_calc
 _refln_F_squared_meas
 _refln_F_squared_sigma
 _refln_observed_status
   2   0   0     3155.90     2966.83     67.90 o
   4   0   0     3053.12     3030.09    102.55 o
   6   0   0    10584.83    11837.49    263.33 o
   8   0   0      862.65      719.60     51.41 o
  10   0   0      226.56      190.15     38.05 o
  12   0   0    36121.14    33820.88    984.66 o
  14   0   0     8873.79     9037.81    244.92 o
  16   0   0      328.21      325.30     66.55 o
  18   0   0       36.63       45.42     56.27 o
  20   0   0     1052.27     1169.53    107.17 o
  22   0   0      183.36      197.86     72.94 o
  24   0   0     2273.13     2321.62    211.16 o
   1   1   0    14839.03    15662.23    258.05 o
   3   1   0      196.83      380.27     33.29 o
   5   1   0    21826.87    21389.62    439.29 o
   7   1   0     3803.91     3689.26    104.73 o
   9   1   0     2791.89     2245.43     68.77 o
  11   1   0       59.51       34.88     27.65 o
  13   1   0     1165.42     1237.14     59.02 o
  15   1   0     2725.54     2709.65     89.92 o
  17   1   0     3001.19     2825.62    108.51 o
  19   1   0     5140.36     5114.15    133.97 o
  21   1   0     1929.04     2168.95    115.31 o
  23   1   0       23.50      -14.42     51.33 o
   0   2   0     2488.60     2485.98    108.77 o
   2   2   0       40.66       70.33     20.90 o
   4   2   0     4688.06     4826.82    127.19 o
   6   2   0      533.23      538.44     51.75 o
   8   2   0    13446.96    15155.85    335.69 o
  10   2   0     3161.78     3184.57    111.58 o
  12   2   0    16385.68    16601.58    313.07 o
  14   2   0     1668.75     1471.83     69.11 o
  16   2   0      734.94      661.74     78.45 o
  18   2   0      243.57      139.92     54.92 o
  20   2   0       14.47       27.41     52.47 o
  22   2   0      419.92      402.55     73.54 o
  24   2   0      247.70      341.47    119.95 o
   1   3   0     2749.60     2770.54     78.64 o
   3   3   0      818.88      783.21     60.77 o
   5   3   0     3647.54     3786.53    190.96 o
   7   3   0        1.44       -2.84     19.50 o
   9   3   0      407.99       -8.29     22.09 o
  11   3   0      335.49      474.21     61.65 o
  13   3   0      184.06      135.98     66.74 o
  15   3   0      912.35      936.63    134.85 o
  17   3   0     1014.24     1064.58    148.86 o
  19   3   0       36.28       50.30     76.00 o
  21   3   0       41.40      111.25     86.42 o
   0   4   0     1411.99     1299.78     74.41 o
   2   4   0     3031.21     3184.15     97.19 o
   4   4   0     1749.80     1896.43    113.13 o
   6   4   0     6895.00     7353.36    206.43 o
   8   4   0     2079.66     2087.40    161.70 o
  10   4   0      276.23      200.46     72.92 o
  12   4   0     1338.10     1315.93    155.15 o
  14   4   0     3476.36     3220.86    220.70 o
  16   4   0        3.15       97.02     74.91 o
  18   4   0      130.95      337.56    107.58 o
  20   4   0      227.75      252.57    111.69 o
   1   5   0     2364.97     2255.26     76.11 o
   3   5   0      116.73      124.68     33.55 o
   5   5   0     1312.81     1275.17     75.96 o
   7   5   0      555.66      646.47    112.77 o
   9   5   0       19.56       99.74     70.91 o
  11   5   0       38.34       98.35     68.82 o
  13   5   0        1.49       13.09     63.13 o
  15   5   0       16.38        6.20     61.17 o
  17   5   0       13.57       37.92     77.50 o
   0   6   0     1009.76      800.68    125.93 o
   2   6   0     7557.06     7224.86    188.59 o
   4   6   0       16.72       76.67     42.45 o
   6   6   0     1367.61     1515.61    183.23 o
   8   6   0      376.99      414.70    106.63 o
  10   6   0      652.83      801.11    144.94 o
  12   6   0     1111.21     1274.53    183.03 o
  14   6   0     1010.42      878.23    162.16 o
   1   7   0       25.41       76.31     72.76 o
   3   7   0        2.00       84.23     76.69 o
   5   7   0        0.19      -34.32     70.37 o
   7   7   0     1978.62     1894.85    218.44 o
 -23   1   1     1447.58     1359.27    102.19 o
 -21   1   1     1401.17     1383.61     98.13 o
 -19   1   1      219.34      312.46     48.90 o
 -17   1   1     1718.21     1671.96     78.71 o
 -15   1   1     1361.12     1306.76     83.63 o
 -13   1   1     4266.60     4227.23    108.43 o
 -11   1   1     4912.01     4935.37    105.45 o
  -9   1   1     1997.06     1977.43     53.64 o
  -7   1   1     2098.09     2402.87    198.09 o
  -5   1   1    23424.51    24496.47    501.30 o
  -3   1   1    22080.18    23587.13    657.77 o
  -1   1   1     4629.40     4649.76     87.71 o
   1   1   1     8460.77     8136.81    237.54 o
   3   1   1    30534.40    33476.58    915.41 o
   5   1   1      370.27      330.20     49.51 o
   7   1   1     9483.22     9762.36    194.42 o
   9   1   1     3126.22     3138.80     84.72 o
  11   1   1     3488.53     3915.38    109.89 o
  13   1   1     1810.05     1911.04     79.41 o
  15   1   1     1235.38     1323.02    108.08 o
  17   1   1       23.52       70.14     38.55 o
  19   1   1       84.17       45.62     39.22 o
  21   1   1      679.60      699.80     76.12 o
  23   1   1      211.82      253.30     72.65 o
 -24   2   1       30.45       35.85     83.59 o
 -22   2   1        0.06       78.21     64.49 o
 -20   2   1     3260.49     3380.01    149.48 o
 -18   2   1       42.76      103.95     51.07 o
 -16   2   1      237.89      242.08     43.28 o
 -14   2   1        2.15       42.45     35.79 o
 -12   2   1     5356.63     5630.56    138.88 o
 -10   2   1      899.52     1154.29     75.65 o
  -8   2   1     2046.02     2407.54    112.38 o
  -6   2   1     6641.54     7174.36    236.61 o
  -4   2   1       17.41       -3.46     35.76 o
  -2   2   1       86.66      122.64     19.29 o
   0   2   1     4090.31     4076.96     89.59 o
   2   2   1    14246.59    13895.76    658.15 o
   4   2   1     1267.03     1406.31     68.49 o
   6   2   1       83.06      249.29     36.19 o
   8   2   1     1684.97     2008.69     75.86 o
  10   2   1     8491.58     8220.24    170.17 o
  12   2   1     5527.83     5590.38    179.52 o
  14   2   1     1254.88     1160.10     63.95 o
  16   2   1      106.83       44.28    105.47 o
  18   2   1       89.26      113.07     53.03 o
  20   2   1      616.98      477.74    143.00 o
  22   2   1      205.78      231.86     74.30 o
  24   2   1      845.07      979.21    104.72 o
 -23   3   1      360.25      557.68    136.97 o
 -21   3   1      257.81      262.93    103.46 o
 -19   3   1       22.77      217.21     88.37 o
 -17   3   1     2514.33     2318.71    187.05 o
 -15   3   1      739.43     1109.71    147.82 o
 -13   3   1      715.53      866.27     73.07 o
 -11   3   1     1959.02     2320.01    122.18 o
  -9   3   1      109.31       92.14     34.23 o
  -7   3   1     3262.30     3035.39    173.81 o
  -3   3   1     2370.15     2085.73    128.34 o
  -1   3   1     4145.64     4242.36    103.64 o
   1   3   1       85.77       42.33     16.07 o
   3   3   1     1861.48     2037.87    125.78 o
   5   3   1     3287.03     3111.74    110.64 o
   7   3   1     3392.23     3454.86    113.56 o
   9   3   1     1212.48      584.94     62.00 o
  11   3   1     3016.75     2147.08    154.15 o
  13   3   1       79.43       62.07     59.60 o
  15   3   1     2301.34     2120.26    177.30 o
  17   3   1      248.36      408.19    103.99 o
  19   3   1      668.06      775.09    141.13 o
  21   3   1     1218.42     1503.33    191.30 o
 -20   4   1       58.91       22.21     84.06 o
 -18   4   1     3498.05     3519.86    250.68 o
 -16   4   1     2739.85     2534.52    202.67 o
 -14   4   1      632.48      785.23    133.76 o
 -12   4   1      266.36      365.65     91.63 o
 -10   4   1      326.77      341.50     50.91 o
  -8   4   1       14.34       59.19     31.05 o
  -6   4   1    11208.30    10894.13    626.90 o
  -4   4   1      918.94     1130.38     74.14 o
  -2   4   1       93.17       90.15     31.54 o
   0   4   1      934.34      741.10     44.97 o
   2   4   1      599.26      601.03     40.94 o
   4   4   1     4002.33     4324.38    142.09 o
   6   4   1     4301.21     4153.48    311.85 o
   8   4   1     1428.27     1322.41     78.19 o
  10   4   1     1496.89     1480.31    160.94 o
  12   4   1       20.90       83.15     60.95 o
  14   4   1     5881.34     5543.36    297.77 o
  16   4   1     1928.81     1990.42    211.09 o
  18   4   1      565.88      550.86    129.01 o
  20   4   1        0.03       40.14     81.35 o
 -17   5   1        3.41      -87.90     60.73 o
 -15   5   1       10.49       64.72     73.67 o
 -13   5   1      398.27      448.68    115.01 o
 -11   5   1     1236.65     1196.54    159.58 o
  -9   5   1      372.51      440.41    101.82 o
  -7   5   1       69.22       86.61     37.79 o
  -5   5   1     9304.55     9276.74    259.63 o
  -3   5   1      816.12      887.04     65.09 o
  -1   5   1        0.21       52.45     28.70 o
   1   5   1     6589.88     6376.55    140.11 o
   3   5   1     1588.95     1792.82     80.51 o
   5   5   1       72.75       72.16     29.38 o
   7   5   1     1114.94     1111.55    144.84 o
   9   5   1       94.96      222.14     83.82 o
  11   5   1      552.03      456.23    107.59 o
  13   5   1      372.22      309.91    101.76 o
  15   5   1       78.96       62.91     78.80 o
  17   5   1      299.74      363.08    116.12 o
 -14   6   1      109.94      139.73     91.60 o
 -12   6   1      106.38       85.87     76.59 o
 -10   6   1     3030.32     2730.15    214.40 o
  -8   6   1      255.71      457.55    114.70 o
  -6   6   1     1285.72     1357.97    167.64 o
  -4   6   1      111.21      125.39     37.65 o
  -2   6   1      289.72      404.27     53.50 o
   0   6   1        3.32       -4.56     39.24 o
   2   6   1     1072.40     1195.37    165.70 o
   4   6   1       75.94      -15.14     58.68 o
   6   6   1      125.76       82.57     78.39 o
   8   6   1      142.59      100.69     83.18 o
  10   6   1      943.32     1235.54    172.06 o
  12   6   1      447.39      510.47    125.06 o
  14   6   1        7.07       52.24     80.46 o
  -7   7   1     1098.35      745.16    150.86 o
  -5   7   1        0.17       37.66     72.82 o
  -3   7   1      363.48      490.64    113.56 o
  -1   7   1       21.36       43.17     72.54 o
   1   7   1       12.66       86.05     73.77 o
   3   7   1       38.04       63.78     80.36 o
   5   7   1      264.61      317.33    102.88 o
   7   7   1        3.25       38.78     82.66 o
 -24   0   2      568.45      642.88    149.15 o
 -22   0   2     2272.40     2481.98    143.59 o
 -20   0   2      716.57      773.89     94.78 o
 -18   0   2    31406.22    31936.63    718.26 o
 -16   0   2      139.94       24.79     50.47 o
 -14   0   2     1818.81     1996.36    109.75 o
 -12   0   2      244.08      284.56    110.66 o
 -10   0   2    18092.47    18477.06    522.52 o
  -8   0   2    14489.32    13838.77    309.59 o
  -6   0   2     1022.24      974.88     53.48 o
  -4   0   2     1344.18     1085.61     78.68 o
  -2   0   2     6920.94     6687.81    210.74 o
   2   0   2     3939.69     3863.09    167.84 o
   4   0   2    84660.50    86080.44   1707.16 o
   6   0   2      564.26      634.29     44.98 o
   8   0   2    10596.52    10230.99    238.17 o
  10   0   2     6563.94     6926.29    278.24 o
  12   0   2        4.32      -39.51     29.08 o
  14   0   2     1475.28     1370.88     88.44 o
  16   0   2    15842.84    15040.43    372.30 o
  18   0   2     2249.92     2272.88    125.53 o
  20   0   2        4.07       28.96     88.25 o
  22   0   2     2049.60     2058.80    211.07 o
  24   0   2       14.67       28.00    110.85 o
 -23   1   2      309.80      290.65     65.44 o
 -21   1   2     1912.66     1958.24    108.05 o
 -19   1   2      389.66      441.55     52.91 o
 -17   1   2     6062.88     5739.19    137.60 o
 -15   1   2     1197.35     1257.77     73.23 o
 -13   1   2    15331.28    15044.30    254.38 o
 -11   1   2     9971.26     9929.58    175.22 o
  -9   1   2      237.19      366.58     26.78 o
  -7   1   2     3022.23     3253.00     97.85 o
  -5   1   2    14297.45    14854.93    434.99 o
  -3   1   2    33015.79    35030.78    688.84 o
  -1   1   2    22354.01    22292.09    626.27 o
   1   1   2     4253.20     4255.16    131.56 o
   3   1   2    22023.22    23107.82    633.15 o
   5   1   2    40542.95    40598.76    662.66 o
   7   1   2     6136.03     7075.16    133.72 o
   9   1   2      817.79      814.02     45.51 o
  11   1   2     4088.60     3695.26    107.90 o
  13   1   2    11584.77    10994.76    225.98 o
  15   1   2      692.04      798.98     58.58 o
  17   1   2     4806.77     4733.55    122.20 o
  19   1   2       60.11       58.72     48.80 o
  21   1   2       96.18       78.86    112.54 o
  23   1   2     1833.44     2008.07    115.91 o
 -24   2   2      302.33      309.11    120.10 o
 -22   2   2     2798.78     2958.24    229.64 o
 -20   2   2       12.21      150.52     56.25 o
 -18   2   2      457.96      412.33     72.03 o
 -16   2   2      867.49      842.83     63.93 o
 -14   2   2      390.60      358.74     84.77 o
 -12   2   2      426.74      502.79     47.77 o
 -10   2   2       22.77       28.87     21.86 o
  -8   2   2      578.92      586.49     63.04 o
  -6   2   2    11097.24    11274.91    274.96 o
  -4   2   2      659.14      604.86     43.88 o
  -2   2   2     8379.15     8469.51    197.60 o
   0   2   2     2516.77     2391.62     62.21 o
   2   2   2     6740.58     6961.00    166.00 o
   4   2   2    24874.87    25655.92    720.79 o
   6   2   2    12226.89    11601.78    345.20 o
   8   2   2     3399.16     3446.89    104.08 o
  10   2   2       11.86       48.61     21.90 o
  12   2   2     1352.99     1346.76    125.96 o
  14   2   2       84.38      100.26     39.15 o
  16   2   2     2841.71     2624.05    104.93 o
  18   2   2      504.42      502.60     72.07 o
  20   2   2        9.11       97.03     55.84 o
  22   2   2       74.01      127.19     76.96 o
  24   2   2       95.23      140.75     66.47 o
 -23   3   2     1078.18     1031.77    169.17 o
 -21   3   2      160.69       30.67     87.23 o
 -19   3   2      152.23      199.01     86.10 o
 -17   3   2     1515.99     1530.49    178.47 o
 -15   3   2     1151.33      865.94    130.92 o
 -13   3   2      205.15      316.61    130.33 o
 -11   3   2     1115.61     1466.93     98.48 o
  -9   3   2     1411.68      598.83     89.07 o
  -7   3   2     1250.80     1175.67     68.70 o
  -5   3   2     2718.89     2390.74    146.88 o
  -3   3   2    13370.19    13971.20    319.27 o
  -1   3   2      930.02      897.23     43.82 o
   1   3   2        1.49       23.60     20.18 o
   3   3   2     3856.55     3900.34     99.68 o
   5   3   2     1599.31     1658.82     72.53 o
   7   3   2       25.06       26.63     20.98 o
   9   3   2      907.39      907.74     66.35 o
  11   3   2       31.63       86.28     40.37 o
  13   3   2      702.93      467.85     97.49 o
  15   3   2     1709.95     1666.21    176.02 o
  17   3   2      187.42      284.65     93.68 o
  19   3   2      491.47      536.78    122.52 o
  21   3   2      149.61      175.91     96.73 o
 -20   4   2      105.33       66.02     87.57 o
 -18   4   2      512.77      579.67    130.10 o
 -16   4   2      496.34      379.55    107.61 o
 -14   4   2      527.84      450.05    103.91 o
 -12   4   2      565.94      544.39    104.75 o
 -10   4   2      499.26      500.10     59.06 o
  -8   4   2     3489.19     3376.79    127.62 o
  -6   4   2       15.84       69.11     31.46 o
  -4   4   2      216.10      179.37     38.72 o
  -2   4   2     2081.91     2082.15     95.19 o
   0   4   2       69.50       14.18     17.88 o
   2   4   2     2229.85     2175.40     66.50 o
   4   4   2       49.01       97.70     27.06 o
   6   4   2     6053.59     6594.13    280.14 o
   8   4   2      450.89      524.80     82.30 o
  10   4   2     2048.02     1814.08    154.02 o
  12   4   2     3558.36     3633.40    225.79 o
  14   4   2     2039.96     2418.86    194.98 o
  16   4   2     1068.47     1070.90    159.94 o
  18   4   2        0.45      -56.53     68.89 o
  20   4   2       34.90        2.25     78.80 o
 -17   5   2       55.85      -35.79     65.81 o
 -15   5   2     2606.47     2432.80    207.72 o
 -13   5   2      265.35      209.89     90.91 o
 -11   5   2      194.54      183.75     77.67 o
  -9   5   2       52.12      116.09     69.84 o
  -7   5   2     1905.39     1932.76    103.40 o
  -5   5   2      818.83      946.00     84.29 o
  -3   5   2     2768.10     2554.53    103.52 o
  -1   5   2      204.80      277.88     41.63 o
   1   5   2     5404.66     5223.92    122.48 o
   3   5   2     4854.17     4840.60    116.48 o
   5   5   2     1711.23     1749.94     76.31 o
   7   5   2     2559.51     2473.39    182.70 o
   9   5   2       25.18       48.55     63.51 o
  11   5   2      226.91      260.78     88.66 o
  13   5   2      358.05      320.16    102.39 o
  15   5   2       36.46      175.83     83.42 o
  17   5   2     1017.95      709.87    144.08 o
 -14   6   2      327.15      214.95    107.59 o
 -12   6   2      241.93      182.20    100.18 o
 -10   6   2      147.86       34.62     76.46 o
  -8   6   2      802.32      780.15    136.69 o
  -6   6   2      120.76      126.64     75.86 o
  -4   6   2      746.81      783.14     69.31 o
  -2   6   2     5804.64     5474.98    158.71 o
   0   6   2      133.68       47.61     63.26 o
   2   6   2      124.19      144.26     51.53 o
   4   6   2     3008.83     3119.11    221.32 o
   6   6   2      686.21      402.64    110.54 o
   8   6   2       13.14       66.20     72.43 o
  10   6   2      111.18      161.94     90.65 o
  12   6   2       61.76       48.23     79.10 o
  14   6   2        1.48      -72.63     69.79 o
  -7   7   2        6.76      -38.00     66.89 o
  -5   7   2       86.98      124.97     81.46 o
  -3   7   2        9.10       42.18     67.53 o
  -1   7   2      378.28      533.93     83.24 o
   1   7   2     1168.17     1436.82    184.61 o
   3   7   2      184.09      183.23     83.34 o
   5   7   2       65.93       27.95     83.46 o
   7   7   2      829.87      951.87    169.42 o
 -23   1   3      450.52      567.09     74.55 o
 -21   1   3     2087.30     2139.71     92.96 o
 -19   1   3      101.78       99.56     45.42 o
 -17   1   3      674.79      639.49     57.21 o
 -15   1   3      470.59      432.44     47.39 o
 -13   1   3       13.34       51.66     32.71 o
 -11   1   3     3519.32     3372.18     85.34 o
  -9   1   3      572.96      644.73     37.48 o
  -7   1   3     2236.92     2408.62     82.53 o
  -5   1   3     5057.28     5125.89    176.56 o
  -3   1   3       26.47       12.59     17.06 o
  -1   1   3    63292.05    63113.53   1216.68 o
   1   1   3    41657.89    42789.12   1163.34 o
   3   1   3    23486.92    24302.81    478.91 o
   5   1   3     1286.37     1416.67     59.79 o
   7   1   3      271.11      279.83     22.71 o
   9   1   3     1579.01     1903.52     63.92 o
  11   1   3     8054.72     8121.87    149.10 o
  13   1   3     1388.46     1435.76     71.88 o
  15   1   3       30.43        5.55     33.78 o
  17   1   3      571.99      557.35     53.82 o
  19   1   3     2649.89     2348.56    116.47 o
  21   1   3       79.14       29.64     52.10 o
  23   1   3        6.97        3.29     52.45 o
 -24   2   3        0.30     -128.79     81.29 o
 -22   2   3      517.65      682.50    134.92 o
 -20   2   3     3201.29     3291.24    220.25 o
 -18   2   3      214.73       96.35     50.50 o
 -16   2   3       38.89       77.51     44.46 o
 -14   2   3      322.17      220.03     73.54 o
 -12   2   3      544.36      648.20     98.83 o
 -10   2   3       41.51      176.76     60.81 o
  -8   2   3    24986.59        1.61     19.98 o
  -6   2   3    16023.20    15371.76    478.45 o
  -4   2   3     1589.09     1371.23     67.18 o
  -2   2   3     2022.35     2004.45     72.80 o
   0   2   3     2426.42     2733.62     67.94 o
   4   2   3     6025.14     6271.92    197.27 o
   6   2   3     7362.38     7407.24    228.44 o
   8   2   3      406.09      671.34     93.46 o
  10   2   3       94.62      132.16     26.60 o
  12   2   3     1024.02     1016.18     49.17 o
  14   2   3     1158.96     1178.27     57.78 o
  16   2   3     5398.95     5227.49    152.21 o
  18   2   3     8527.16     8463.69    252.00 o
  20   2   3     3866.13     4160.52    168.26 o
  22   2   3      405.15      548.48     82.23 o
 -23   3   3       36.90      198.17    114.25 o
 -21   3   3       19.08      191.88     96.46 o
 -19   3   3     1954.89     1633.38    188.28 o
 -17   3   3      474.73      431.66    106.89 o
 -15   3   3     1257.62     1272.61     88.13 o
 -13   3   3    10510.03    10881.32    284.17 o
 -11   3   3     3158.91     3350.69    159.01 o
  -9   3   3     4467.28     4828.34    150.24 o
  -7   3   3    10839.19    11262.27    347.17 o
  -5   3   3       52.49       94.15     57.89 o
  -3   3   3    18762.38    19430.55    924.10 o
  -1   3   3    10776.68    10087.89    242.88 o
   1   3   3     7834.58     7241.37    186.00 o
   3   3   3    13808.15    15036.59    277.21 o
   5   3   3      348.67      364.01     32.98 o
   7   3   3     1165.44     1275.06     74.48 o
   9   3   3     1720.16     1607.17     85.16 o
  11   3   3     6470.36     6615.98    299.45 o
  13   3   3     4459.13     4237.82    240.37 o
  15   3   3     1892.31     2097.46    178.04 o
  17   3   3        9.81       42.29     70.49 o
  19   3   3      297.03      263.38    101.11 o
  21   3   3       30.24       -0.47     79.39 o
 -20   4   3      195.06      310.36    114.52 o
 -18   4   3     1935.67     2098.44    224.96 o
 -16   4   3      390.21      322.97     99.28 o
 -14   4   3      537.59      655.31    116.74 o
 -12   4   3     2287.68     2237.15    179.70 o
 -10   4   3        5.51        4.53     45.55 o
  -8   4   3     1461.13     1289.58     98.01 o
  -6   4   3     4577.74     4854.77    288.43 o
  -4   4   3      783.41      863.73     71.56 o
  -2   4   3     1111.95     1273.99     75.46 o
   0   4   3       35.75        4.27     44.90 o
   2   4   3      118.83      195.60     26.30 o
   4   4   3     1706.65     1591.89     94.26 o
   6   4   3     5740.73     5778.79    275.43 o
   8   4   3     3695.46     3994.40    225.04 o
  10   4   3     2910.18     3196.56    208.78 o
  12   4   3     2150.15     2515.46    190.02 o
  14   4   3     3266.77     3577.89    235.44 o
  16   4   3      537.91      610.86    127.76 o
  18   4   3      598.32      623.66    136.80 o
  20   4   3      322.16      400.93    117.30 o
 -17   5   3        2.21       87.78     80.53 o
 -15   5   3     2964.22     2710.46    213.93 o
 -13   5   3       39.41      160.92     82.16 o
 -11   5   3        4.03      -63.29     59.14 o
  -9   5   3      491.68      399.59     95.91 o
  -7   5   3        4.03       62.53     36.07 o
  -5   5   3     2924.61     2649.85    138.44 o
  -3   5   3      620.33      637.83     70.55 o
  -1   5   3    11732.91    11644.72    250.83 o
   1   5   3       32.61       79.07     31.98 o
   3   5   3     2721.35     2534.15     80.54 o
   5   5   3     2211.39     2053.49    124.87 o
   7   5   3      841.98     1099.31    152.77 o
   9   5   3      820.30      932.29    142.64 o
  11   5   3     2056.90     2191.87    217.75 o
  13   5   3       96.25      132.12     83.02 o
  15   5   3      684.68      518.52    116.49 o
  17   5   3        0.02       41.69     89.11 o
 -14   6   3        4.36       85.53     76.97 o
 -12   6   3      145.43      291.88    106.15 o
 -10   6   3       10.07       28.62     74.02 o
  -8   6   3      635.10      651.18    124.23 o
  -6   6   3       30.52       66.31     44.61 o
  -4   6   3      637.74      691.90     65.32 o
  -2   6   3     1400.45     1502.42     99.47 o
   0   6   3     1747.96     1849.66     98.23 o
   2   6   3      117.40      108.92     68.28 o
   4   6   3       34.24      132.90     77.98 o
   6   6   3      438.18      542.62    119.92 o
   8   6   3      178.85      143.92     92.37 o
  10   6   3       18.21      -61.21     63.59 o
  12   6   3      643.23      465.17    119.74 o
  14   6   3      308.05      259.73    108.42 o
  -7   7   3       30.04        1.36     72.46 o
  -5   7   3      896.67     1177.22    167.24 o
  -3   7   3       43.44      126.42     79.40 o
  -1   7   3       30.65       50.33     50.39 o
   1   7   3       39.94       96.83     71.19 o
   3   7   3       13.81      -27.88     71.03 o
   5   7   3     1377.26     1427.66    196.37 o
   7   7   3      784.05      762.99    153.37 o
 -24   0   4     2605.93     2622.32    213.37 o
 -22   0   4     1196.47     1288.81    120.49 o
 -20   0   4       39.86       83.37     62.55 o
 -18   0   4     2169.29     1924.14    124.58 o
 -16   0   4     2977.30     2706.20    130.98 o
 -14   0   4     2470.81     2489.81    125.32 o
 -12   0   4      491.10      590.49     63.58 o
 -10   0   4      527.10      552.53     54.61 o
  -6   0   4     5434.92     5098.27    168.71 o
  -4   0   4   107598.84   110144.51   2181.56 o
  -2   0   4     8014.86     7420.35    236.82 o
   0   0   4     7796.53     7582.44    159.06 o
   2   0   4    54704.52    54692.19   1086.77 o
   4   0   4    78153.87    78728.58   1561.44 o
   6   0   4    19413.02    20141.26    576.62 o
   8   0   4     1060.86     1278.42     81.52 o
  12   0   4      498.28      352.84     59.97 o
  14   0   4     2110.35     2143.50    106.39 o
  16   0   4      718.19      775.41     80.80 o
  18   0   4     1659.53     1614.61    141.92 o
  20   0   4     3121.66     3121.28    234.97 o
  22   0   4       60.19       96.90    109.24 o
  24   0   4      626.33      639.56    151.60 o
 -25   1   4       38.22      159.41     63.40 o
 -23   1   4       33.48       29.09     54.56 o
 -21   1   4     3058.72     3338.17    122.35 o
 -19   1   4     2982.98     2979.60    103.76 o
 -17   1   4     2145.44     2089.19     87.25 o
 -15   1   4     1993.88     2139.64     81.32 o
 -13   1   4     6524.27     6636.29    138.02 o
 -11   1   4     2467.15     2798.48     77.37 o
  -9   1   4     8795.32     8871.53    180.87 o
  -7   1   4     7402.65     8044.84    191.89 o
  -5   1   4    11404.78    12712.66    385.44 o
  -3   1   4   126008.90   129732.58   4856.31 o
  -1   1   4    49725.03    48504.09    940.53 o
   1   1   4        4.89      -24.69     13.66 o
   3   1   4     1149.48     1014.60     71.07 o
   5   1   4    40355.25    39936.98    651.79 o
   7   1   4      186.03      234.19     29.14 o
   9   1   4     5041.65     5861.56    196.80 o
  11   1   4      799.89      857.32     51.46 o
  13   1   4      947.90     1129.98     71.92 o
  15   1   4      885.74      910.76     81.68 o
  17   1   4      416.30      381.96     48.90 o
  19   1   4     2878.44     2889.16    118.37 o
  21   1   4      277.66      290.71     73.37 o
  23   1   4      949.51     1013.13     91.99 o
 -24   2   4        0.37       -1.35     86.44 o
 -22   2   4     1048.45     1260.60    177.57 o
 -20   2   4      460.12      248.08     93.64 o
 -18   2   4      147.68       70.49     48.43 o
 -16   2   4      346.54      445.86     65.19 o
 -14   2   4      252.96      300.43     53.41 o
 -12   2   4     3355.01     3322.02    154.38 o
 -10   2   4      524.30      588.74     76.29 o
  -8   2   4      630.02      117.74     35.15 o
  -6   2   4    11555.27    11489.80    962.52 o
  -4   2   4        5.04       14.95     19.24 o
  -2   2   4     1419.12     1619.34     64.40 o
   0   2   4    26929.07    28973.17    822.29 o
   2   2   4        0.07       17.47     15.20 o
   4   2   4    15294.09    15583.21    443.12 o
   6   2   4      359.22      478.62     32.83 o
   8   2   4      720.91      849.24     50.16 o
  10   2   4     5441.64     5261.18    120.76 o
  12   2   4       23.06       19.99     22.42 o
  14   2   4      100.53      -35.97     35.88 o
  16   2   4     2211.76     2334.78    109.15 o
  18   2   4       55.54      228.96     58.22 o
  20   2   4      357.96      360.81     67.85 o
  22   2   4      182.18      355.03     71.30 o
 -23   3   4      546.72      444.21    130.85 o
 -21   3   4       25.52       69.75     80.62 o
 -19   3   4        3.84      203.80     88.48 o
 -17   3   4      335.89      319.39    100.41 o
 -15   3   4       34.78       50.58     37.80 o
 -13   3   4        3.89       82.81     72.89 o
 -11   3   4        6.93       59.66     41.01 o
  -9   3   4       11.90      109.97     32.49 o
  -7   3   4     3230.44     3421.62    120.84 o
  -5   3   4     5880.11     6763.99    183.14 o
  -3   3   4     1584.96     1944.36     81.78 o
  -1   3   4     2559.19     2971.59    102.28 o
   1   3   4    14073.71    14245.30    630.07 o
   3   3   4     1701.45     1813.64     56.35 o
   5   3   4     2037.82     2446.58     73.27 o
   7   3   4     8647.46     9254.29    289.99 o
   9   3   4      188.22      194.29    120.10 o
  11   3   4        7.23       53.35     53.07 o
  13   3   4      987.53      875.27    126.56 o
  15   3   4      283.02      309.91     91.52 o
  17   3   4      908.07      799.50    133.05 o
  19   3   4      725.88      959.74    152.50 o
  21   3   4      410.76      454.92    119.04 o
 -20   4   4      270.49      361.35    124.85 o
 -18   4   4      863.08      678.18    138.81 o
 -16   4   4      433.69      347.27    100.68 o
 -14   4   4      223.99      177.16     79.86 o
 -12   4   4      246.49      257.06     50.20 o
 -10   4   4      280.96      317.72     94.68 o
  -8   4   4      229.11      213.63     44.34 o
  -6   4   4        0.02       17.35     37.85 o
  -4   4   4     5296.56     5821.03    177.73 o
  -2   4   4       29.88       40.10     28.20 o
   0   4   4       55.29       98.83     33.02 o
   2   4   4        6.98        6.78     17.71 o
   4   4   4     1574.53     1439.52     54.23 o
   6   4   4      265.11      287.08     41.72 o
   8   4   4      791.71      928.92    126.72 o
  10   4   4      586.59      649.91    110.33 o
  12   4   4      492.02      587.22    115.67 o
  14   4   4     2377.65     2724.75    205.20 o
  16   4   4     1242.16     1366.14    179.38 o
  18   4   4      209.95      131.09     91.06 o
  20   4   4        1.05       20.55     88.47 o
 -17   5   4     2339.10     2083.81    227.21 o
 -15   5   4     3120.67     3284.84    237.36 o
 -13   5   4      607.11      763.30    139.85 o
 -11   5   4       90.06      -10.80     61.42 o
  -9   5   4        1.00        4.56     38.66 o
  -7   5   4     2368.34     2125.80    110.02 o
  -5   5   4     1492.15     1626.16    152.01 o
  -3   5   4     1824.98     1723.09     94.51 o
  -1   5   4       22.77       65.43     29.84 o
   1   5   4      411.48      458.97     49.86 o
   3   5   4      191.80      191.74     37.44 o
   5   5   4      223.00      263.34     50.42 o
   7   5   4     4074.04     4376.61    252.80 o
   9   5   4       82.08      110.37     72.31 o
  11   5   4      194.44      156.18     84.70 o
  13   5   4      638.06      575.55    120.60 o
  15   5   4      149.64       89.88     80.99 o
  17   5   4       83.12       56.15     85.49 o
 -14   6   4     1631.54     2001.42    225.10 o
 -12   6   4       90.54      165.92     88.18 o
 -10   6   4      265.42      133.18     85.00 o
  -8   6   4      135.97      230.58     89.02 o
  -6   6   4      156.95      157.93     52.03 o
  -4   6   4      115.64      134.20     40.52 o
  -2   6   4     1128.49     1158.21     83.03 o
   0   6   4        7.11       -9.21     29.83 o
   2   6   4     1496.10     1376.72     90.04 o
   4   6   4      187.42      144.86     84.71 o
   6   6   4     1216.03     1199.50    169.56 o
   8   6   4     1769.42     2183.60    227.90 o
  10   6   4      415.82      466.19    122.61 o
  12   6   4      405.68      674.54    139.31 o
  14   6   4       44.05       24.95     75.64 o
  -7   7   4      546.27      574.75    125.86 o
  -5   7   4      125.86      118.80     81.90 o
  -3   7   4      104.99      126.14     56.92 o
  -1   7   4      295.28      294.70     66.36 o
   1   7   4      405.82      521.10    126.02 o
   3   7   4      541.75      521.90    128.27 o
   5   7   4      411.96      314.94    112.26 o
   7   7   4      476.16      584.83    137.95 o
 -25   1   5      170.73      222.71     67.27 o
 -23   1   5       94.13      124.80     59.97 o
 -21   1   5     4475.09     4609.81    134.42 o
 -19   1   5     2132.90     2380.67    142.70 o
 -17   1   5      134.51      122.11     42.47 o
 -15   1   5      146.25      111.57     37.99 o
 -13   1   5      234.91      189.23     35.87 o
 -11   1   5       55.55       29.51     21.47 o
  -9   1   5     1490.63     1442.90     43.71 o
  -7   1   5     1743.91     1658.46     98.34 o
  -5   1   5    34223.32    36450.06   1025.40 o
  -3   1   5    22285.23    24053.14    485.27 o
  -1   1   5     9357.27     9480.36    282.65 o
   1   1   5     3404.02     3395.38    106.63 o
   3   1   5    31948.35    31049.67    628.63 o
   5   1   5     3560.70     3905.81     71.52 o
   7   1   5    11286.72    12521.10    271.11 o
   9   1   5      293.02      326.78     34.89 o
  11   1   5       22.24       -2.22     21.35 o
  13   1   5       42.64        4.15     29.28 o
  15   1   5     8668.89     8599.04    170.74 o
  17   1   5      167.66      247.78     65.27 o
  19   1   5      873.78      682.08     74.04 o
  21   1   5      133.85      199.87     54.96 o
  23   1   5      271.94      402.05     92.46 o
 -24   2   5        8.31      -71.69     89.01 o
 -22   2   5       27.99       32.35     88.72 o
 -20   2   5       69.74       74.08     83.57 o
 -18   2   5       21.28       38.74     49.77 o
 -16   2   5     5082.15     4903.02    233.01 o
 -14   2   5     3607.11     3696.62    419.45 o
 -12   2   5     4735.11     5092.65    188.57 o
 -10   2   5      896.66     1016.46     95.43 o
  -8   2   5      707.26      908.98     83.89 o
  -4   2   5      326.96      248.64     48.54 o
  -2   2   5    24904.32    23551.14    562.73 o
   0   2   5    18084.45    18938.22    551.25 o
   2   2   5    19389.08    18226.78    521.48 o
   4   2   5       82.53       46.18     18.18 o
   6   2   5     1503.17     1661.82     50.26 o
   8   2   5    14678.23    15768.69    340.51 o
  10   2   5     5870.80     5582.35    106.03 o
  12   2   5     4593.93     4536.95    115.73 o
  14   2   5       60.19       55.17     39.91 o
  16   2   5      698.11      672.30     96.66 o
  18   2   5      860.98      880.52     76.40 o
  20   2   5      143.82      222.50     71.10 o
  22   2   5     1089.40     1152.81    107.50 o
 -23   3   5      962.10      958.71    167.92 o
 -21   3   5     2771.91     2881.06    224.69 o
 -19   3   5      858.36      876.56    152.35 o
 -17   3   5      126.43      106.32     77.05 o
 -15   3   5      980.16      964.08    107.77 o
 -13   3   5     1882.80     2061.10    103.86 o
 -11   3   5     9747.38     9913.67    350.65 o
  -9   3   5    15192.03    15122.54    357.38 o
  -7   3   5     9391.68     9704.01    325.30 o
  -5   3   5     2900.55     2535.11     98.67 o
  -3   3   5        0.17      -28.09     46.32 o
  -1   3   5     1671.22     1752.36     77.34 o
   1   3   5     6088.02     6254.19    167.62 o
   3   3   5    22444.68    21926.36    330.19 o
   5   3   5     1500.48     1053.08     47.94 o
   7   3   5     6191.67     6292.92    205.29 o
   9   3   5      204.70      301.30     33.99 o
  11   3   5     1037.35      997.69    126.13 o
  13   3   5      217.37      183.50     74.02 o
  15   3   5     4422.07     4620.39    256.17 o
  17   3   5     3097.12     3213.92    217.76 o
  19   3   5      580.76      893.70    148.74 o
  21   3   5      527.64      648.88    139.36 o
 -20   4   5       24.22       70.55     93.77 o
 -18   4   5        6.44       32.15     75.09 o
 -16   4   5      699.10      666.79    131.08 o
 -14   4   5     3809.18     3239.92    216.49 o
 -12   4   5       79.70       87.07     41.64 o
 -10   4   5     1099.33     1111.31     87.26 o
  -8   4   5     1919.00     2194.92    103.03 o
  -6   4   5     3055.32     3038.75    130.88 o
  -4   4   5    23813.36    22610.86    503.52 o
  -2   4   5    30696.84    29786.55    637.62 o
   0   4   5      926.66      946.76     72.19 o
   2   4   5      158.45      135.00     39.98 o
   4   4   5      918.26      864.62     44.60 o
   6   4   5     1684.48     1554.59    141.65 o
   8   4   5        0.67        5.14     48.46 o
  10   4   5    23263.72    21695.16    745.12 o
  12   4   5      770.96      803.47    130.11 o
  14   4   5      134.13      141.80     81.83 o
  16   4   5      243.29      268.44    102.59 o
  18   4   5      215.42      178.20     93.38 o
  20   4   5      217.53      260.29    104.88 o
 -17   5   5      169.87      183.85    104.24 o
 -15   5   5      505.83      473.28    121.80 o
 -13   5   5      711.43      817.62    138.40 o
 -11   5   5      456.71      444.38    107.14 o
  -9   5   5        4.83        9.60     34.23 o
  -7   5   5        1.22       55.53     39.83 o
  -5   5   5       59.27       20.76     36.30 o
  -3   5   5     1252.88     1390.32     91.92 o
  -1   5   5     2941.86     2544.92     96.10 o
   1   5   5       12.79       -5.32     24.60 o
   3   5   5      668.85      613.36     56.53 o
   5   5   5      104.49      127.16     45.36 o
   7   5   5       17.24       37.66     67.52 o
   9   5   5      535.83      558.61    115.15 o
  11   5   5     2195.89     2019.54    209.38 o
  13   5   5       48.07       92.96     71.69 o
  15   5   5     2741.15     2941.44    229.88 o
  17   5   5      279.05      444.68    123.29 o
 -14   6   5     1286.20     1361.40    190.71 o
 -12   6   5      276.95      454.37    119.86 o
 -10   6   5       70.04      132.99     80.67 o
  -8   6   5     1012.74     1345.02    173.54 o
  -6   6   5      406.31      359.54     65.65 o
  -4   6   5       96.95      157.05     41.84 o
  -2   6   5     2935.88     2787.52    111.32 o
   0   6   5        5.15       24.26     33.67 o
   2   6   5      480.38      379.67     68.07 o
   4   6   5     2939.90     2844.16    212.42 o
   6   6   5       75.57       63.22     73.24 o
   8   6   5        7.78      128.77     84.92 o
  10   6   5      808.75      964.59    160.49 o
  12   6   5      159.05      146.31     85.54 o
  14   6   5       25.10      -53.35     71.61 o
  -7   7   5      320.50      265.10    101.03 o
  -5   7   5      779.18      975.57    151.32 o
  -3   7   5      237.05      248.47     51.83 o
  -1   7   5      571.45      638.13     88.69 o
   1   7   5       61.01      187.46     94.85 o
   3   7   5       54.70        9.13     72.24 o
   5   7   5      495.15      627.39    133.94 o
   7   7   5        0.36        1.92     72.92 o
 -24   0   6     4137.03     3912.21    238.36 o
 -22   0   6     7297.76     6687.97    238.27 o
 -20   0   6     1078.74     1012.85    106.46 o
 -18   0   6     3084.37     3121.82    149.30 o
 -16   0   6       60.56       29.88     69.67 o
 -14   0   6     2255.13     2135.66    115.45 o
 -12   0   6      644.27      795.80     94.75 o
 -10   0   6     1881.48     1879.38    190.45 o
  -8   0   6    34067.88    32655.45    783.76 o
  -6   0   6     2491.01     3013.71     95.78 o
  -4   0   6     7517.29     7837.18    262.33 o
  -2   0   6    10932.03    10844.59    323.46 o
   0   0   6    18381.09    18374.80    375.74 o
   2   0   6     1699.00     1556.83     51.14 o
   4   0   6    48713.48    49557.41    819.48 o
   6   0   6     3715.30     4040.69    112.00 o
   8   0   6     4156.99     4531.31    130.09 o
  10   0   6    19996.83    19876.06    649.20 o
  12   0   6     9060.20     8946.54    232.40 o
  14   0   6    17111.88    16511.72    390.93 o
  16   0   6      765.79      706.46     77.64 o
  18   0   6      526.02      535.50     73.80 o
  20   0   6     1665.55     1775.77    194.66 o
  22   0   6      763.03      882.65    158.86 o
  24   0   6      227.31      328.49    136.48 o
 -25   1   6        1.85       52.42     59.06 o
 -23   1   6       34.83       18.23     64.66 o
 -21   1   6      836.77      945.85     73.83 o
 -19   1   6     4575.93     4838.34    132.77 o
 -17   1   6      854.38      939.93     95.09 o
 -15   1   6        1.02        8.05     41.35 o
 -13   1   6       36.16      -17.41     33.33 o
 -11   1   6       60.75       21.19     20.46 o
  -9   1   6     4376.68     4137.22    111.60 o
  -7   1   6    37720.98    40581.04   1206.33 o
  -5   1   6     1376.77     1463.99     63.38 o
  -3   1   6    17259.58    19494.33    906.88 o
  -1   1   6    44005.82    46705.49   1280.50 o
   1   1   6     8745.94     8739.18    185.41 o
   3   1   6      867.60      858.41     67.16 o
   5   1   6    38924.17    39739.37    675.65 o
   7   1   6      240.41      313.52     29.38 o
   9   1   6    16660.07    17578.35    313.03 o
  11   1   6     1595.54     2009.63     70.37 o
  13   1   6     2271.36     2437.87    117.76 o
  15   1   6     2161.11     2086.93     77.82 o
  17   1   6     4559.33     4487.09    143.58 o
  19   1   6        6.02       48.63     71.48 o
  21   1   6       59.65      149.18     55.96 o
  23   1   6      524.28      464.40     94.46 o
 -24   2   6        0.31       41.12    102.22 o
 -22   2   6      444.70      594.71    136.89 o
 -20   2   6      151.53       55.28     82.31 o
 -18   2   6     1371.97     1352.57    110.94 o
 -16   2   6        1.17       83.30     46.32 o
 -14   2   6     7750.43     8232.42    234.51 o
 -12   2   6      660.98      740.94     66.47 o
 -10   2   6      423.65      488.87     69.28 o
  -8   2   6     2704.92     2877.89    103.09 o
  -6   2   6      903.83      887.53     54.97 o
   0   2   6      543.72      423.90     47.53 o
   2   2   6    11519.01    12027.88    353.34 o
   4   2   6      367.23      401.05     22.43 o
   6   2   6     4305.37     4616.57    100.52 o
   8   2   6      769.44      836.79     35.88 o
  10   2   6       17.25       43.83     21.90 o
  12   2   6       24.50       27.11     22.34 o
  14   2   6      225.05      105.73     43.25 o
  16   2   6      517.68      509.89     60.15 o
  18   2   6     1385.55     1445.10     91.06 o
  20   2   6      563.52      647.59     71.93 o
  22   2   6      407.78      487.74     79.59 o
 -23   3   6       14.39       14.85     93.69 o
 -21   3   6      506.22      385.83    113.91 o
 -19   3   6       82.12       81.53     83.97 o
 -17   3   6      397.34      623.99    121.21 o
 -15   3   6      818.47      799.76     78.31 o
 -13   3   6     1668.83     1709.03    100.85 o
 -11   3   6       70.11       97.75     42.78 o
  -9   3   6     1320.34     1427.83     83.38 o
  -7   3   6      232.52      243.42     56.64 o
  -5   3   6     2223.56     2423.54     95.98 o
  -3   3   6     6175.70     6723.42    181.23 o
  -1   3   6    12353.93    12356.23    287.53 o
   1   3   6      419.84      486.83     45.42 o
   3   3   6        1.99       -0.54     20.76 o
   5   3   6     1914.92     1961.37    143.61 o
   7   3   6       68.82      123.35     26.80 o
   9   3   6     3521.53     4204.28    220.81 o
  11   3   6       82.03      142.89     65.12 o
  13   3   6      902.59      958.02    133.04 o
  15   3   6       62.26      126.86     76.47 o
  17   3   6      440.92      608.50    118.14 o
  19   3   6      956.97     1191.46    164.23 o
  21   3   6      256.18      409.51    119.21 o
 -20   4   6     2001.93     1692.94    209.21 o
 -18   4   6       34.02       -2.98     68.59 o
 -16   4   6       24.87       44.39     68.75 o
 -14   4   6       11.34       29.71     63.30 o
 -12   4   6      777.95      872.07     81.23 o
 -10   4   6       91.68       69.37     38.34 o
  -8   4   6     4459.32     4598.98    438.82 o
  -6   4   6     1324.04     1313.35     84.66 o
  -4   4   6     4650.77     4674.11    155.14 o
  -2   4   6     1044.64     1172.91     82.66 o
   0   4   6      258.09      240.99     47.34 o
   2   4   6       73.90       45.02     28.86 o
   4   4   6      787.59      765.53     54.51 o
   6   4   6      434.88      519.48     44.24 o
   8   4   6       55.02       -6.42     47.10 o
  10   4   6     1047.10     1154.05    142.09 o
  12   4   6     3932.14     3775.13    241.27 o
  14   4   6       42.35       67.44     75.60 o
  16   4   6      508.84      612.82    126.12 o
  18   4   6       13.58       65.27     77.35 o
  20   4   6       17.45      146.59     90.60 o
 -17   5   6       21.86       22.48     79.27 o
 -15   5   6      142.77      209.84     91.62 o
 -13   5   6       31.00      109.42     76.30 o
 -11   5   6       47.26      197.12     83.51 o
  -9   5   6      796.60      875.27     85.45 o
  -7   5   6       56.97      147.13     43.62 o
  -5   5   6     1831.53     1754.38    123.33 o
  -3   5   6     1003.07      979.70     84.85 o
  -1   5   6      398.66      437.26     58.95 o
   1   5   6      182.75      137.19     35.90 o
   3   5   6     1625.10     1537.27     81.87 o
   5   5   6     1077.38      961.17     92.55 o
   7   5   6     4043.38     3609.46    233.06 o
   9   5   6      259.01      226.84     85.72 o
  11   5   6     5572.09     5853.84    318.51 o
  13   5   6     1027.52      920.14    150.78 o
  15   5   6        5.69       94.47     78.90 o
  17   5   6      525.83      590.85    139.34 o
 -14   6   6       13.55       80.73     83.15 o
 -12   6   6      110.48      120.51     87.22 o
 -10   6   6     3786.36     3466.68    242.34 o
  -8   6   6        4.70       20.35     69.41 o
  -6   6   6      809.59      885.15     91.65 o
  -4   6   6     1300.35     1559.70    220.13 o
  -2   6   6      141.11      200.29     42.83 o
   0   6   6      763.85      816.68     69.90 o
   2   6   6     1130.21     1184.64    108.41 o
   4   6   6       20.46      168.27     82.97 o
   6   6   6      807.51      783.70    139.14 o
   8   6   6     1431.58     1440.71    185.69 o
  10   6   6      209.41      278.71    108.96 o
  12   6   6      737.04      679.93    143.05 o
  -7   7   6     2029.72     1993.82    219.60 o
  -5   7   6       27.17        2.68     68.52 o
  -3   7   6      625.76      545.75     65.51 o
  -1   7   6      125.46      155.29     59.02 o
   1   7   6        3.34      -21.69     66.36 o
   3   7   6     1031.68     1068.40    171.67 o
   5   7   6       49.59       97.09     83.87 o
   7   7   6       87.43      147.25     94.93 o
 -23   1   7        4.76       54.14     44.76 o
 -21   1   7      955.35      984.10     74.06 o
 -19   1   7       51.20       93.74     42.10 o
 -17   1   7      840.58      972.67     92.14 o
 -15   1   7     3093.08     3083.32     97.84 o
 -13   1   7      349.06      308.78     45.16 o
 -11   1   7     3342.98     3333.22     86.29 o
  -9   1   7        4.08      -14.16     19.60 o
  -5   1   7    10221.92    10003.38    228.57 o
  -3   1   7   155282.06   155450.53   2978.68 o
  -1   1   7      481.98      509.75     46.23 o
   1   1   7     1979.47     2207.21     63.31 o
   3   1   7    11226.22    11069.34    240.97 o
   5   1   7       16.71       48.01     20.99 o
   7   1   7    19316.85    20494.81    427.17 o
   9   1   7     1322.97     1716.64     60.77 o
  11   1   7      235.55      329.45     50.68 o
  13   1   7      129.27       65.39     49.31 o
  15   1   7     1858.29     1918.96     75.49 o
  17   1   7     4866.35     4881.34    149.79 o
  19   1   7     2737.42     2433.14    113.07 o
  21   1   7      176.70      169.72     57.60 o
  23   1   7      142.44      239.47     83.15 o
 -24   2   7      364.59      393.80    123.51 o
 -22   2   7      340.25      626.60    135.52 o
 -20   2   7      328.13      447.13    148.91 o
 -18   2   7        1.23        7.66     44.45 o
 -16   2   7        8.68       38.02     46.17 o
 -14   2   7      910.44     1079.32    129.89 o
 -12   2   7      527.69      547.53    109.72 o
 -10   2   7     3636.88     3664.50    172.83 o
  -8   2   7     4467.02     4418.12    147.72 o
  -6   2   7     2075.97     2034.74    108.24 o
  -4   2   7      871.33      970.80    182.18 o
   0   2   7        0.19       16.24     17.15 o
   2   2   7    18884.91    18077.99    513.45 o
   4   2   7    10060.85     9913.37    216.79 o
   6   2   7       16.26       17.56     23.42 o
   8   2   7       65.90       83.10     52.83 o
  10   2   7      325.26      337.27     40.46 o
  12   2   7      394.40      370.14     44.94 o
  14   2   7     6438.52     6349.05    165.38 o
  16   2   7     5373.54     5103.33    148.27 o
  18   2   7       96.47      140.14     47.16 o
  20   2   7     1381.64     1326.94     98.57 o
  22   2   7       20.26       97.75     88.08 o
 -23   3   7      462.55      291.44    117.29 o
 -21   3   7        1.54       39.54     81.53 o
 -19   3   7     3036.13     3318.13    234.08 o
 -17   3   7     5214.89     5244.18    189.26 o
 -15   3   7     6875.52     6657.71    222.65 o
 -13   3   7      621.32      564.94     65.86 o
 -11   3   7      702.18      538.41    143.15 o
  -9   3   7      115.13      142.76     38.04 o
  -7   3   7     3283.25     3266.87    209.86 o
  -5   3   7     1011.42      978.82     65.51 o
  -3   3   7     1806.19     1723.90     79.60 o
  -1   3   7    12996.97    12896.78    317.76 o
   1   3   7     5477.88     6241.43    166.27 o
   3   3   7     7146.40     6976.82    177.65 o
   5   3   7     1116.90     1362.77     71.38 o
   7   3   7     1653.26     1683.06     57.34 o
   9   3   7     1051.17     1042.99    124.47 o
  11   3   7    13686.12    13734.48    509.87 o
  13   3   7     1504.18     1394.07    156.06 o
  15   3   7     2884.26     2968.65    208.87 o
  17   3   7       51.44      -51.74     58.73 o
  19   3   7      739.19      748.30    139.17 o
  21   3   7      636.07      813.78    149.59 o
 -20   4   7     1726.43     1977.73    228.15 o
 -18   4   7     1036.17      681.17    133.66 o
 -16   4   7       17.52       27.78     66.19 o
 -14   4   7      730.91      719.64     79.06 o
 -12   4   7      246.36      359.49     59.66 o
 -10   4   7      249.34      292.78     52.15 o
  -8   4   7     6993.04     6708.32    259.04 o
  -6   4   7     1157.48     1248.29     88.44 o
  -4   4   7     1005.85     1131.95    154.13 o
  -2   4   7      154.03      159.18     38.91 o
   0   4   7     7567.80     7758.43    353.82 o
   2   4   7     1785.22     1619.62     80.96 o
   4   4   7     7684.42     6887.64    161.23 o
   6   4   7     1788.40     1794.23    100.61 o
   8   4   7      490.78      553.28    104.54 o
  10   4   7      237.93      389.90     93.98 o
  12   4   7     5173.91     4673.88    268.71 o
  14   4   7      313.34      419.89    111.89 o
  16   4   7       78.14      183.21     89.56 o
  18   4   7      805.88      697.34    140.62 o
  20   4   7      149.54      274.29    114.98 o
 -17   5   7      344.23      349.72    110.47 o
 -15   5   7     2603.80     3086.58    231.50 o
 -13   5   7     2208.88     2386.17    201.86 o
 -11   5   7      154.54      147.46     49.08 o
  -9   5   7      164.69      128.69     47.09 o
  -7   5   7     7305.93     7088.60    221.38 o
  -5   5   7      380.25      536.29     67.26 o
  -3   5   7     2878.27     2691.98    121.64 o
  -1   5   7     4393.15     4321.00    157.43 o
   1   5   7      373.19      336.90     56.83 o
   3   5   7      152.37       95.47     70.86 o
   5   5   7     1274.12     1288.75    118.43 o
   7   5   7       60.36      129.86     81.08 o
   9   5   7       27.23      -21.62     62.86 o
  11   5   7      978.72      958.78    147.73 o
  13   5   7       27.67       48.65     73.10 o
  15   5   7      918.88      899.63    161.95 o
  17   5   7       58.30       90.75     89.66 o
 -14   6   7       50.02      278.53    106.34 o
 -12   6   7        1.11       35.34     74.46 o
 -10   6   7       10.43      133.33     83.24 o
  -8   6   7        5.13      -30.63     64.45 o
  -6   6   7      296.23      274.64     60.15 o
  -4   6   7     1750.25     1777.75    126.15 o
  -2   6   7        0.99       35.47     33.84 o
   0   6   7      114.19       93.06     37.31 o
   2   6   7      112.29       74.37     45.64 o
   4   6   7      793.87      813.51    125.28 o
   6   6   7      148.60      178.25     88.89 o
   8   6   7      922.20      726.81    141.49 o
  10   6   7      162.72      298.13    105.27 o
  12   6   7      122.97      107.87     81.84 o
  -7   7   7        9.82       78.33     77.29 o
  -5   7   7      162.81      215.81     89.06 o
  -3   7   7      125.24      126.28     50.15 o
  -1   7   7      423.16      543.76     81.65 o
   1   7   7      444.02      441.25     79.51 o
   3   7   7      253.23      232.08    110.39 o
   5   7   7       29.03       19.96     73.37 o
 -24   0   8        1.44       11.50     70.05 o
 -22   0   8     1629.99     1692.92    135.84 o
 -20   0   8     9885.17     9932.13    493.25 o
 -18   0   8      286.98      467.60    166.80 o
 -16   0   8      431.71      564.29     95.29 o
 -14   0   8      386.76      336.82     62.21 o
 -12   0   8     3681.04     3472.90    132.07 o
 -10   0   8      812.06      716.45     62.41 o
  -8   0   8    35285.32    33899.99    710.65 o
  -6   0   8     7598.90     7527.41    263.77 o
  -4   0   8   150320.20   154085.47   4460.95 o
  -2   0   8      897.48      975.77     66.17 o
   0   0   8     1474.25     1489.47     54.04 o
   2   0   8     1689.52     1948.99     65.42 o
   4   0   8   135950.22   136754.39   2701.44 o
   6   0   8     1370.98     1617.54    111.02 o
   8   0   8     1939.81     2227.77     84.52 o
  10   0   8      294.92       78.08     58.85 o
  12   0   8      193.90      297.11     47.87 o
  14   0   8     2644.91     2544.84    115.80 o
  16   0   8      355.27      354.84     74.82 o
  18   0   8    10113.47     9064.87    259.80 o
  20   0   8       33.09      -73.60    106.36 o
  22   0   8      388.12      295.52    125.13 o
  24   0   8      569.10      611.46    154.54 o
 -23   1   8       25.88       72.90     58.27 o
 -21   1   8     1149.65     1190.29     81.18 o
 -19   1   8        1.54       36.57     39.04 o
 -17   1   8     9574.71     9283.12    192.40 o
 -15   1   8     3309.15     3229.68     98.56 o
 -13   1   8      200.27      242.71     41.75 o
 -11   1   8     1571.95     1577.73     52.56 o
  -9   1   8    24355.05    25626.04    452.70 o
  -7   1   8      987.26      983.42     60.77 o
  -5   1   8    56322.52    47236.40   6547.76 o
  -3   1   8    77510.20    77726.88   2129.26 o
  -1   1   8    39904.65    42456.64   1170.86 o
   1   1   8     4107.11     4093.42    100.60 o
   3   1   8      409.46      474.89     34.90 o
   5   1   8     7395.80     7593.01    298.33 o
   7   1   8    13333.40    12443.71    195.55 o
   9   1   8    50611.57    52093.14   1102.00 o
  11   1   8     1555.55     1408.56     93.56 o
  13   1   8     4133.85     3772.01    148.90 o
  15   1   8     1866.31     2095.33     99.75 o
  17   1   8      427.09      488.38     63.58 o
  19   1   8      375.95      391.54     68.00 o
  21   1   8     1889.55     2286.31    117.85 o
  23   1   8     1539.97     1428.86    132.79 o
 -24   2   8      226.33      384.35    129.75 o
 -22   2   8      668.64      773.18    149.58 o
 -20   2   8     1566.22     1563.07    122.83 o
 -18   2   8      196.35       96.54     53.46 o
 -16   2   8      486.25      509.94     69.90 o
 -14   2   8        0.02       63.17     65.18 o
 -12   2   8     1637.68     1744.41     96.69 o
 -10   2   8     1112.67     1184.53    100.07 o
  -8   2   8     4501.36     4566.30    229.62 o
  -6   2   8      232.74      281.80     38.75 o
  -4   2   8     3819.55     4255.72    124.78 o
  -2   2   8     2782.52     2764.82    148.78 o
   0   2   8     2208.50     2354.18    102.20 o
   2   2   8    14127.77    14027.41    402.89 o
   4   2   8    23634.69    25216.27    755.26 o
   6   2   8      726.91      806.87    109.66 o
   8   2   8     6338.12     6945.64    191.81 o
  10   2   8      772.70      672.21     30.43 o
  12   2   8      603.06      495.17     50.74 o
  14   2   8    12611.48    11931.91    256.26 o
  16   2   8      122.86      200.89     48.95 o
  18   2   8     3722.80     3932.08    257.54 o
  20   2   8        0.59       22.88     84.58 o
  22   2   8       85.27      115.68     54.49 o
 -21   3   8       98.23       67.26     82.66 o
 -19   3   8       65.13      194.82     90.02 o
 -17   3   8       15.40       89.07     48.62 o
 -15   3   8      688.43      731.10     77.17 o
 -13   3   8     1560.52     1680.63     95.40 o
 -11   3   8     1234.15     1365.17     87.54 o
  -9   3   8      180.98      225.45     43.48 o
  -7   3   8     1859.96     1756.86     85.67 o
  -5   3   8     1738.12     1993.71     87.62 o
  -3   3   8     1082.49     1192.49     64.38 o
  -1   3   8     1032.09     1254.51     65.58 o
   1   3   8     3322.81     3450.17    110.09 o
   3   3   8      571.13      623.12     46.80 o
   5   3   8       46.83       48.56     21.16 o
   7   3   8      306.80      395.65     28.83 o
   9   3   8      726.35      647.73    102.37 o
  11   3   8      485.41      572.94    100.54 o
  13   3   8       59.34      110.92     65.28 o
  15   3   8     1711.53     1846.55    188.16 o
  17   3   8      181.73      121.47     75.49 o
  19   3   8      551.05      697.54    136.53 o
  21   3   8        0.02       49.76     84.93 o
 -20   4   8       44.63       37.72     96.63 o
 -18   4   8        1.30       23.47     75.84 o
 -16   4   8     1210.66     1245.99    164.85 o
 -14   4   8       90.78      153.39     48.86 o
 -12   4   8       77.63       93.43     41.45 o
 -10   4   8      593.72      583.01     77.85 o
  -8   4   8     3468.83     3643.93    201.65 o
  -6   4   8     4094.16     4509.43    156.43 o
  -4   4   8     3146.55     3230.97    125.56 o
  -2   4   8     2959.95     2956.93    115.44 o
   0   4   8       78.50       34.33     34.75 o
   2   4   8     1913.16     1904.33     86.50 o
   4   4   8      491.58      578.64     46.22 o
   6   4   8      145.79      168.07     44.97 o
   8   4   8        2.31      -42.60     36.47 o
  10   4   8      150.68       66.63     61.04 o
  12   4   8        0.20       -1.30     58.47 o
  14   4   8      524.53      424.59    110.76 o
  16   4   8     1023.92     1253.60    173.42 o
  18   4   8       86.38      250.73    105.73 o
  20   4   8     1377.52      919.13    161.94 o
 -17   5   8        7.17       13.03     67.06 o
 -15   5   8      442.21      664.26    134.42 o
 -13   5   8      530.66      772.72    137.48 o
 -11   5   8      719.23      683.44     80.80 o
  -9   5   8      305.14      318.02     60.67 o
  -7   5   8     1664.38     1751.68    103.13 o
  -5   5   8     5271.37     5345.62    184.30 o
  -3   5   8      896.01      800.76     77.43 o
  -1   5   8     1999.72     1953.60    101.66 o
   1   5   8      110.59      151.24     36.13 o
   3   5   8     5725.01     5698.25    281.86 o
   5   5   8     1134.88     1259.31    109.37 o
   7   5   8     2018.92     2165.75    188.26 o
   9   5   8     4599.42     4037.40    256.89 o
  11   5   8     5581.05     4796.70    284.83 o
  13   5   8       70.28       77.27     85.82 o
  15   5   8      104.75       56.34     73.96 o
  17   5   8      181.39      211.55    104.78 o
 -14   6   8       81.62       86.27     87.01 o
 -12   6   8      121.20      243.72     97.06 o
 -10   6   8     3038.06     2790.77    218.02 o
  -8   6   8      119.14      154.24    161.95 o
  -6   6   8      579.48      605.52     77.96 o
  -4   6   8      116.20      227.18     81.31 o
  -2   6   8     1011.77     1054.10     80.03 o
   0   6   8      559.83      667.95     66.22 o
   2   6   8       46.58       65.26     47.70 o
   4   6   8      225.74      330.67     69.77 o
   6   6   8     1052.42      987.39    160.92 o
   8   6   8      337.98      461.96    125.29 o
  10   6   8      163.09      147.79     90.27 o
  12   6   8       45.40      200.14     96.49 o
  -7   7   8      300.04      382.99    108.36 o
  -5   7   8      185.27      253.54     86.17 o
  -3   7   8     1014.46     1127.06    111.99 o
  -1   7   8     1508.71     1578.11    133.75 o
   1   7   8       28.86       -0.48     50.18 o
   3   7   8        3.46      -11.12     74.09 o
   5   7   8       17.15       60.69     84.77 o
 -23   1   9        0.14       -9.03     43.82 o
 -21   1   9     1174.55     1258.40     83.67 o
 -19   1   9       25.14       65.20     41.41 o
 -17   1   9       19.23       76.39     41.31 o
 -15   1   9      153.00      157.61     41.31 o
 -13   1   9      235.17      297.19     39.53 o
 -11   1   9    15516.90    15500.75    235.51 o
  -9   1   9     1027.07     1242.89     42.54 o
  -7   1   9     4222.96     4265.44    123.76 o
  -5   1   9      193.90      246.99     50.01 o
  -3   1   9    77065.63    82748.54   2265.77 o
  -1   1   9        0.25        2.07     28.80 o
   1   1   9    10194.41    10080.98    268.62 o
   3   1   9     6840.01     6856.37    110.34 o
   5   1   9     6157.71     6129.25    159.30 o
   7   1   9     5887.10     6105.08    108.96 o
   9   1   9      996.92      899.13     45.02 o
  11   1   9       83.43       98.83     26.51 o
  13   1   9       45.32       21.17     26.90 o
  15   1   9      202.12      252.41     57.93 o
  17   1   9     2135.37     2103.06    101.86 o
  19   1   9       54.00       37.23     44.50 o
  21   1   9       94.25      133.73     81.03 o
  23   1   9        0.37      113.79     81.22 o
 -24   2   9      414.13      619.66    153.44 o
 -22   2   9       26.40      137.91    100.76 o
 -20   2   9        5.49       38.69     71.78 o
 -18   2   9       56.97       19.66     47.15 o
 -16   2   9     5074.87     5080.80    277.11 o
 -14   2   9     2276.26     2179.89    285.98 o
 -12   2   9      112.03      133.12     54.45 o
 -10   2   9       31.71        6.75     32.16 o
  -8   2   9    11506.61    12632.74    300.23 o
  -6   2   9      109.34      154.09     33.45 o
  -4   2   9     7409.89     7319.46    185.74 o
  -2   2   9     3574.21     3545.81    197.02 o
   0   2   9     1539.47     1605.80     82.52 o
   2   2   9    13891.85    13962.71    400.67 o
   4   2   9      456.99      580.38     71.53 o
   6   2   9     4355.40     4816.14    116.15 o
   8   2   9     4590.98     4551.31    117.61 o
  10   2   9     1456.51     1458.98     65.06 o
  12   2   9      454.93      472.29     50.49 o
  14   2   9     1645.43     1608.26     87.62 o
  16   2   9      515.03      580.24     76.64 o
  18   2   9      510.96      454.42     62.32 o
  20   2   9      815.66      914.10     92.78 o
  22   2   9      118.27      189.38     62.25 o
 -21   3   9        1.60      -12.36     80.59 o
 -19   3   9       79.49      111.58     87.79 o
 -17   3   9      142.25      150.18    130.89 o
 -15   3   9       85.07       85.20     45.07 o
 -13   3   9       75.81       58.47     35.91 o
 -11   3   9     2986.35     3094.24    169.80 o
  -9   3   9     2845.18     2853.37    116.50 o
  -7   3   9     1545.91     1572.82     94.97 o
  -5   3   9     1501.23     1429.01    139.20 o
  -3   3   9      953.50      857.67     63.50 o
  -1   3   9     5657.52     5778.68    278.17 o
   1   3   9     3468.26     3140.74    104.02 o
   3   3   9     5157.83     4824.27    133.39 o
   5   3   9      218.39      202.48     29.80 o
   7   3   9     1542.18     1554.12    138.84 o
   9   3   9      286.84      370.62     86.26 o
  11   3   9      559.39      545.42    104.56 o
  13   3   9      115.16       58.31     66.30 o
  15   3   9     1398.61     1387.07    165.19 o
  17   3   9       35.11      -53.28     58.31 o
  19   3   9     1847.31     1686.35    198.40 o
  21   3   9      213.86      300.54    102.50 o
 -20   4   9       19.15        9.43     85.97 o
 -18   4   9     1605.19     1747.89    203.03 o
 -16   4   9       27.05      119.77     80.93 o
 -14   4   9     3209.05     3508.27    207.62 o
 -12   4   9       26.42       21.30     49.52 o
 -10   4   9     1207.60     1412.79     94.37 o
  -8   4   9       82.43       66.64     94.52 o
  -6   4   9     2899.88     2655.44    116.67 o
  -4   4   9     1398.21     1441.07     88.52 o
  -2   4   9      321.65      303.24     47.25 o
   0   4   9       13.87       14.44     39.60 o
   2   4   9     1280.61     1290.80     75.16 o
   4   4   9      894.43      924.78     56.92 o
   6   4   9     1318.88     1387.39     94.52 o
   8   4   9      553.14      575.85     70.20 o
  10   4   9     1510.16     1434.94    167.26 o
  12   4   9      751.04      715.67    129.75 o
  14   4   9     1643.96     1556.36    188.38 o
  16   4   9      127.47       48.13     74.82 o
  18   4   9       43.95       43.30     78.95 o
  20   4   9        7.81      -62.85     74.63 o
 -17   5   9       42.67        3.54     84.89 o
 -15   5   9     1893.66     2166.17    225.01 o
 -13   5   9       64.22      179.47     83.82 o
 -11   5   9     3596.28     3749.35    159.40 o
  -9   5   9        0.58       20.40     39.82 o
  -7   5   9      365.17      423.19     64.74 o
  -5   5   9     3853.97     3921.92    153.83 o
  -3   5   9      369.66      489.61     62.83 o
  -1   5   9     4895.07     4895.63    170.13 o
   1   5   9     6759.10     6743.66    248.27 o
   3   5   9      213.20      203.81     52.24 o
   5   5   9      304.50      254.83     59.41 o
   7   5   9     1020.70     1130.93    134.67 o
   9   5   9      219.89      338.54    101.01 o
  11   5   9       14.34      119.50     77.14 o
  13   5   9       41.75      -11.99     59.07 o
  15   5   9      458.45      434.25    115.95 o
  17   5   9      152.76      120.67    104.04 o
 -14   6   9       23.74      203.62     99.84 o
 -12   6   9       20.40      -43.48     65.67 o
 -10   6   9       97.01      175.86     87.68 o
  -8   6   9        2.32       51.05     48.00 o
  -6   6   9        8.29        4.64     41.60 o
  -4   6   9      183.32      215.80     70.25 o
  -2   6   9      952.89      915.14     96.11 o
   0   6   9      709.12      833.47     94.07 o
   2   6   9     1301.62     1312.27    117.89 o
   4   6   9      160.61       93.56     51.68 o
   6   6   9     1279.43      984.37    158.88 o
   8   6   9       35.47      113.60     81.84 o
  10   6   9        0.62      -21.40     68.03 o
  12   6   9       77.48       21.72     71.38 o
  -7   7   9       31.53      -29.99     68.45 o
  -5   7   9       14.75       31.74     41.11 o
  -3   7   9       28.10      115.68     56.30 o
  -1   7   9        0.02       61.04     54.19 o
   1   7   9        1.80       -1.79     47.54 o
   3   7   9       25.75       -1.26     45.15 o
   5   7   9       36.06      -79.07     71.36 o
 -24   0  10     5124.70     5268.87    219.00 o
 -22   0  10     3631.22     3613.85    176.03 o
 -20   0  10       76.18       47.16     61.99 o
 -18   0  10     2607.66     2530.76    137.44 o
 -16   0  10     6436.12     6080.65    206.98 o
 -14   0  10    18710.77    17877.41    430.30 o
 -12   0  10       13.40        7.01     41.99 o
 -10   0  10     8987.67     9211.47    237.98 o
  -8   0  10     8690.50     8810.15    221.36 o
  -6   0  10    15671.53    13903.77    448.28 o
  -4   0  10   360218.22   358280.47   9698.30 o
  -2   0  10    10040.08    10434.43    325.07 o
   0   0  10     7133.12     7291.75    170.81 o
   2   0  10      295.28      268.28     31.51 o
   4   0  10    23213.81    24948.42    518.81 o
   6   0  10    21088.65    19619.38    338.67 o
   8   0  10    67044.48    72206.81   1458.75 o
  10   0  10        3.23       18.58     36.94 o
  12   0  10     2469.01     2425.20    104.43 o
  14   0  10     1408.07     1454.77     93.15 o
  16   0  10     1024.57     1190.19     97.34 o
  18   0  10      148.81      431.67    124.55 o
  20   0  10     4146.79     3831.31    249.22 o
  22   0  10     2982.44     3048.83    240.88 o
 -23   1  10     1845.18     2131.27    103.55 o
 -21   1  10     2730.89     2785.43    107.51 o
 -19   1  10     1014.67     1158.75     76.60 o
 -17   1  10      330.28      317.21     50.07 o
 -15   1  10       16.33      -25.23     34.96 o
 -13   1  10     3397.65     3054.45     91.47 o
 -11   1  10     2231.63     2191.37     61.41 o
  -9   1  10    15857.05    15461.45    242.76 o
  -7   1  10      472.35      380.44     35.68 o
  -5   1  10     3123.58     3212.11     98.19 o
  -3   1  10    50559.86    50576.36   1406.97 o
  -1   1  10    42154.77    42361.01   1487.58 o
   1   1  10    29299.49    28513.49    408.04 o
   3   1  10     1205.65     1021.84     34.29 o
   5   1  10    14382.67    13193.00    243.91 o
   7   1  10     2516.30     2548.46     53.52 o
   9   1  10      585.26      504.37     34.16 o
  11   1  10    12698.03    12813.60    245.63 o
  13   1  10     7345.35     7027.93    161.31 o
  15   1  10     6550.09     6100.06    166.08 o
  17   1  10     3479.03     3510.68    124.96 o
  19   1  10        0.95       12.65     41.90 o
  21   1  10       15.06       -6.73     71.99 o
  23   1  10       14.32       19.79     79.27 o
 -24   2  10      133.42      155.75    119.15 o
 -22   2  10      404.07      262.27     73.57 o
 -20   2  10     1125.69      916.81    176.58 o
 -18   2  10     1601.80     1570.62    157.13 o
 -16   2  10     4490.35     4542.38    173.86 o
 -14   2  10       16.26      -12.06     35.06 o
 -12   2  10     2451.61     2523.74    151.23 o
 -10   2  10     1584.83     1853.22     76.11 o
  -8   2  10      380.24      380.49     48.95 o
  -6   2  10     1021.55     1001.45     63.19 o
  -4   2  10    33273.84    32508.83    698.95 o
  -2   2  10      198.27      151.44     28.85 o
   0   2  10    13012.16    13770.85    409.62 o
   2   2  10      141.46       88.28     20.21 o
   4   2  10     2570.38     2371.13    131.55 o
   6   2  10       62.46      151.01     26.40 o
   8   2  10      857.10      848.31     55.42 o
  10   2  10     7999.29     7336.62    218.47 o
  12   2  10     3281.34     3321.41    116.02 o
  14   2  10     1706.83     1815.87     89.44 o
  16   2  10      248.50      256.56     58.84 o
  18   2  10     1989.70     1978.85    103.84 o
  20   2  10      530.46      678.20     73.53 o
  22   2  10      281.43      371.20     90.14 o
 -21   3  10       68.15       60.68     85.66 o
 -19   3  10      905.54      849.15     94.48 o
 -17   3  10     1409.65     1294.60    248.62 o
 -15   3  10      177.89      249.86     53.96 o
 -13   3  10      724.08      564.31     70.24 o
 -11   3  10      616.38      654.65     70.90 o
  -9   3  10      382.53      341.54     52.89 o
  -7   3  10      153.03      165.94     40.49 o
  -5   3  10     2813.31     3065.39    112.31 o
  -3   3  10      155.56      242.85     37.77 o
  -1   3  10     4051.93     4451.17    134.18 o
   1   3  10     1948.13     1944.72    120.06 o
   3   3  10     1648.22     2158.89     95.40 o
   5   3  10     4894.76     4576.00    146.72 o
   7   3  10        2.23      -22.25     25.63 o
   9   3  10     1055.61     1103.08    132.36 o
  11   3  10     4322.44     4224.35    234.67 o
  13   3  10      686.70      672.71    119.45 o
  15   3  10      912.86      758.24    129.88 o
  17   3  10       17.55       21.04     68.01 o
  19   3  10      186.44      272.91     94.32 o
  21   3  10      191.84      450.44    121.47 o
 -20   4  10       56.11       -4.63     75.15 o
 -18   4  10     1871.02     1662.17    198.37 o
 -16   4  10        3.39       98.92     76.57 o
 -14   4  10      369.14      599.59     74.38 o
 -12   4  10       15.98       16.82     36.25 o
 -10   4  10     1646.83     1948.33    125.15 o
  -8   4  10      148.95       60.91     91.85 o
  -6   4  10     2467.40     2590.04    113.43 o
  -4   4  10      265.29      270.38     47.58 o
  -2   4  10      178.22      100.90     35.47 o
   0   4  10     1879.49     2052.65    151.92 o
   2   4  10     1433.25     1286.43     74.61 o
   4   4  10       31.77       32.37     35.64 o
   8   4  10       65.76       64.55     36.28 o
  10   4  10     5383.50     5162.76    282.07 o
  12   4  10      132.26      186.73     81.88 o
  14   4  10      625.17      685.76    129.95 o
  16   4  10     1205.71     1312.33    173.96 o
  18   4  10      119.02      144.92    100.06 o
 -17   5  10        2.96       69.56     79.36 o
 -15   5  10      541.93      542.12    129.07 o
 -13   5  10      318.51      356.65    108.57 o
 -11   5  10     1420.18     1608.06    121.09 o
  -9   5  10      696.67      686.25    180.07 o
  -7   5  10      197.94      177.86     52.45 o
  -5   5  10     4869.20     4904.08    277.31 o
  -3   5  10       89.70      158.99     80.93 o
  -1   5  10        3.99       48.63     35.76 o
   1   5  10     6973.76     7006.94    209.59 o
   3   5  10     4517.48     4135.74    168.28 o
   5   5  10      104.89      166.28     53.66 o
   7   5  10     3258.96     2914.55    154.33 o
   9   5  10       20.66      -29.47     64.16 o
  11   5  10       32.45       90.33     77.66 o
  13   5  10     1040.07     1072.94    165.58 o
  15   5  10      305.10      298.29    115.10 o
  17   5  10       54.99       77.72     91.11 o
 -14   6  10      152.64      218.67     99.01 o
 -12   6  10        0.25       28.26     78.91 o
 -10   6  10      362.90      320.61     98.70 o
  -8   6  10       60.14       45.18     47.07 o
  -6   6  10     1128.54     1209.82    107.29 o
  -4   6  10      964.44     1153.52    116.37 o
  -2   6  10     4970.65     4861.85    389.67 o
   0   6  10      677.47      768.41     96.47 o
   2   6  10     4020.06     3771.44    172.00 o
   4   6  10      867.69      879.58    101.00 o
   6   6  10        0.09       38.32     44.53 o
   8   6  10      919.22      721.64    147.89 o
  10   6  10      259.72      166.79     93.02 o
  12   6  10        9.06      -21.79     67.14 o
  -5   7  10       92.02       65.84     44.44 o
  -3   7  10        0.03       -8.23     45.95 o
  -1   7  10      101.45      133.79     60.23 o
   1   7  10        1.26      -60.07     42.00 o
   3   7  10      343.46      472.85     82.93 o
   5   7  10       36.46      102.47     92.35 o
 -23   1  11      143.75      238.12     54.09 o
 -21   1  11      258.44      312.79     55.87 o
 -19   1  11        1.10        2.55     37.78 o
 -17   1  11      347.25      349.08     49.81 o
 -15   1  11      272.60      254.62     51.36 o
 -13   1  11       56.45       19.16     46.26 o
 -11   1  11     6637.71     6312.07    125.86 o
  -9   1  11     3331.83     3093.49     69.04 o
  -7   1  11      957.68     1126.03     53.82 o
  -5   1  11     5375.39     5489.62    145.28 o
  -3   1  11    40956.27    42519.85    864.91 o
  -1   1  11     2263.46     2170.35     79.71 o
   1   1  11     1350.24     1323.13     38.99 o
   3   1  11    13174.97    13214.09    232.49 o
   5   1  11       81.91       76.50     19.69 o
   7   1  11    14676.59    15001.24    209.93 o
   9   1  11      178.55      195.42     24.92 o
  11   1  11     2021.86     1958.64     70.66 o
  13   1  11      609.64      667.06     79.58 o
  15   1  11     4637.59     4549.81    145.06 o
  17   1  11      705.48      733.77     72.11 o
  19   1  11      506.97      375.93     62.12 o
  21   1  11      476.23      553.14     98.41 o
  23   1  11       40.24       22.04     80.88 o
 -24   2  11       36.59      -68.22     97.33 o
 -22   2  11     1744.21     1533.58    134.05 o
 -20   2  11     1366.88     1298.29    119.45 o
 -18   2  11       87.75       45.30     49.79 o
 -16   2  11     8537.13     8592.29    370.03 o
 -14   2  11     1605.68     1781.27    236.11 o
 -12   2  11      704.48      744.53     97.50 o
 -10   2  11     2197.95     1919.15    104.12 o
  -8   2  11    19294.39    20268.85    451.36 o
  -6   2  11      593.19      683.38     58.61 o
  -4   2  11    33887.21    35572.10    728.14 o
  -2   2  11     8948.26     8741.52    455.68 o
   0   2  11      100.20       88.45     31.53 o
   2   2  11      804.80      771.46     44.38 o
   4   2  11     2892.23     3235.07    159.89 o
   6   2  11      374.36      383.71     37.10 o
   8   2  11     6757.82     6919.16    169.79 o
  10   2  11      933.84      994.43     60.84 o
  12   2  11       19.53       -7.41     34.38 o
  14   2  11     5545.64     5212.26    148.44 o
  16   2  11       44.41       16.84     40.85 o
  18   2  11       29.03       78.57     46.20 o
  20   2  11     1147.23     1348.79    117.62 o
  22   2  11      452.41      664.09    115.20 o
 -21   3  11      439.86      428.63    121.64 o
 -19   3  11     1145.40      948.93    174.33 o
 -17   3  11      123.74       28.95     43.98 o
 -15   3  11       24.27       38.22     41.28 o
 -13   3  11       51.91       54.61     41.07 o
 -11   3  11       95.18       99.56     41.14 o
  -9   3  11     3878.57     3458.11    131.31 o
  -7   3  11      145.85      194.18     41.99 o
  -5   3  11     2682.21     2949.77    113.55 o
  -3   3  11     3560.33     3445.61    118.77 o
  -1   3  11      667.83      704.08     84.89 o
   1   3  11     3818.13     3511.62    112.14 o
   3   3  11     2485.00     2374.71     99.97 o
   5   3  11      363.52      589.42     57.95 o
   7   3  11     1143.06      991.10     84.23 o
   9   3  11       48.54       52.15     36.59 o
  11   3  11       97.17       85.93     63.87 o
  13   3  11     3007.17     3043.57    208.63 o
  15   3  11     5278.29     5200.88    281.25 o
  17   3  11      153.42      102.08     79.39 o
  19   3  11      496.58      389.51    114.90 o
  21   3  11        1.31       11.89     71.45 o
 -20   4  11        9.30      -25.14     73.68 o
 -18   4  11      380.26      337.94    105.74 o
 -16   4  11      253.96      163.44     55.86 o
 -14   4  11     1338.50     1598.61    174.91 o
 -12   4  11      691.53      886.45     86.11 o
 -10   4  11     8636.60     8465.25    295.64 o
  -8   4  11        0.03       19.53     34.42 o
  -6   4  11       61.56       62.35     37.11 o
  -4   4  11     1724.69     1480.56     90.67 o
  -2   4  11      461.75      550.20     59.50 o
   0   4  11      931.31      970.98     92.79 o
   2   4  11      200.69      214.85     39.27 o
   4   4  11     3471.40     3241.93    138.76 o
   6   4  11     3953.10     4452.54    167.27 o
   8   4  11      644.15      641.96     76.48 o
  10   4  11     6825.10     6810.17    336.28 o
  12   4  11      865.42     1100.10    154.81 o
  14   4  11      942.70      956.31    148.72 o
  16   4  11      400.81      418.13    118.69 o
  18   4  11       21.72      -43.64     73.04 o
 -17   5  11        8.31      -24.47     74.92 o
 -15   5  11        8.90      -16.69     71.89 o
 -13   5  11       58.44       86.14     51.02 o
 -11   5  11      618.83      928.16     93.89 o
  -9   5  11     3262.70     3338.01    148.31 o
  -7   5  11     1003.87     1036.86     93.94 o
  -5   5  11     2384.90     2138.11    197.58 o
  -3   5  11     1492.82     1348.63    234.26 o
  -1   5  11      678.08      708.64     73.88 o
   1   5  11      339.39      328.36     50.93 o
   3   5  11     6449.58     5940.34    261.33 o
   5   5  11     1843.79     1774.02    131.35 o
   7   5  11      291.01      267.74     81.70 o
   9   5  11      134.09       11.55     74.07 o
  11   5  11        0.84       23.33     73.26 o
  13   5  11      333.08      261.77    105.56 o
  15   5  11      491.29      579.69    133.52 o
 -14   6  11       41.64      108.51     88.42 o
 -12   6  11      147.92      384.70    113.22 o
 -10   6  11       34.63      -32.64     59.76 o
  -8   6  11      315.46      268.63    106.04 o
  -6   6  11      138.00      165.23     93.55 o
  -4   6  11      411.60      365.70     64.95 o
  -2   6  11        0.42      145.78     47.19 o
   0   6  11      235.52      153.37     58.30 o
   2   6  11      268.14      397.47     73.69 o
   4   6  11        3.77       20.01     48.00 o
   6   6  11       14.85      -24.50     40.17 o
   8   6  11      223.06      328.52    112.29 o
  10   6  11        0.44      -70.02     59.38 o
  12   6  11       25.09       61.08     80.60 o
  -5   7  11      105.20       37.76     76.52 o
  -3   7  11       93.29       59.67     54.64 o
  -1   7  11       29.53       58.87     53.35 o
   1   7  11       50.60       36.57     51.78 o
   3   7  11      224.07      307.47     76.27 o
 -24   0  12     2004.14     2008.23    154.65 o
 -22   0  12     5264.64     5132.69    207.73 o
 -20   0  12      156.87       84.78     93.22 o
 -18   0  12        9.56       41.92     59.06 o
 -16   0  12     4713.51     4272.70    174.90 o
 -14   0  12      747.25      832.25     98.51 o
 -12   0  12     5522.49     5259.06    265.92 o
 -10   0  12    10131.04    10425.52    265.71 o
  -8   0  12     6738.13     6806.91    261.40 o
  -6   0  12     1981.67     1869.23    108.10 o
  -4   0  12      551.43      539.53     69.23 o
  -2   0  12      287.38      499.55     49.18 o
   0   0  12     4215.32     3874.72    108.31 o
   2   0  12    54416.65    51644.57   2049.01 o
   4   0  12    47300.46    50238.58   1018.00 o
   6   0  12        8.39       12.70     29.55 o
   8   0  12     3888.28     3977.92    170.33 o
  10   0  12      844.66      685.87    113.54 o
  12   0  12     2026.74     2033.61     99.63 o
  14   0  12    13778.38    14217.84    351.06 o
  16   0  12     5489.67     4627.81    296.82 o
  18   0  12     2178.03     2187.77    198.03 o
  20   0  12      199.74      234.60    122.70 o
  22   0  12        7.97      112.32    114.36 o
 -23   1  12     3508.42     3588.43    124.47 o
 -21   1  12       14.05        4.08     42.12 o
 -19   1  12      948.05      925.32     70.02 o
 -17   1  12     6892.03     7110.23    162.20 o
 -15   1  12     1688.06     1701.66     81.23 o
 -13   1  12     1403.80     1546.96     87.52 o
 -11   1  12     9473.54     9778.10    336.82 o
  -9   1  12     2254.53     2074.96     56.52 o
  -7   1  12    13611.91    13672.05    218.91 o
  -5   1  12    13241.96    13103.29    297.57 o
  -3   1  12     1777.11     1502.32     63.66 o
  -1   1  12      273.89      289.25     23.86 o
   1   1  12     5399.48     5392.14    134.07 o
   3   1  12    12453.86    13494.27    239.00 o
   5   1  12     2309.18     2575.07     59.89 o
   7   1  12     3252.84     3087.80     62.86 o
   9   1  12    14443.14    13978.36    258.64 o
  11   1  12      974.78      937.37     50.30 o
  13   1  12     3575.65     3533.18    144.60 o
  15   1  12     5926.39     5988.68    166.22 o
  17   1  12      268.43      227.65     53.87 o
  19   1  12     1098.10     1123.20     88.51 o
  21   1  12     2225.13     2085.33    152.89 o
  23   1  12      801.04      822.39    117.39 o
 -22   2  12      551.77      457.91     88.82 o
 -20   2  12      457.41      385.46     78.86 o
 -18   2  12        9.57       97.11     54.53 o
 -16   2  12      711.22      774.07    114.63 o
 -14   2  12      607.43      747.92     91.63 o
 -12   2  12      877.59      966.80    111.51 o
 -10   2  12     5766.34     5885.99    144.23 o
  -8   2  12    13645.46    13646.54    325.02 o
  -6   2  12     5401.63     5426.15    158.37 o
  -4   2  12      976.72      936.08    129.78 o
  -2   2  12     5007.60     4863.09    183.65 o
   0   2  12     6389.45     5788.92    198.81 o
   2   2  12    17203.40    16617.21    353.24 o
   4   2  12      831.97      724.72     82.04 o
   6   2  12     4589.84     5194.73    152.95 o
   8   2  12     3160.89     3279.23     75.95 o
  10   2  12     1016.30     1276.93     77.93 o
  12   2  12       51.20       12.93     38.06 o
  14   2  12     4103.83     4176.05    132.35 o
  16   2  12      721.75      732.77     69.06 o
  18   2  12      154.40       46.64     48.66 o
  20   2  12       10.12       57.40     51.17 o
  22   2  12       32.97      161.31     75.22 o
 -21   3  12       69.41       57.21     94.35 o
 -19   3  12       63.09      102.34     56.21 o
 -17   3  12     1221.98     1141.34    103.22 o
 -15   3  12       14.82       12.06     39.20 o
 -13   3  12     1924.68     1780.53    119.30 o
 -11   3  12      693.87      654.41     72.46 o
  -9   3  12     3327.66     3350.87    131.10 o
  -7   3  12     6356.51     6872.08    200.71 o
  -5   3  12      267.53      278.46     44.19 o
  -3   3  12      655.11      802.45     64.03 o
  -1   3  12     1811.64     1982.79     83.53 o
   1   3  12    11051.63    11385.32    267.82 o
   3   3  12     6157.59     6275.86    204.29 o
   5   3  12       48.04       91.24     49.51 o
   7   3  12      682.22      519.38     62.41 o
   9   3  12       35.01       61.84     35.43 o
  11   3  12    11526.84    12223.22    476.73 o
  13   3  12      806.85      539.30    109.30 o
  15   3  12        6.43       60.73     73.10 o
  17   3  12       38.19       96.00     77.01 o
  19   3  12       54.35       75.21     74.62 o
  21   3  12      318.69      608.39    136.59 o
 -20   4  12        0.07       78.45     83.82 o
 -18   4  12     1527.62     1344.67    178.12 o
 -16   4  12      428.90      413.82     72.24 o
 -14   4  12     1028.83     1036.35     98.43 o
 -12   4  12        0.81        8.13     37.12 o
 -10   4  12      906.26      904.54     84.97 o
  -8   4  12     7156.92     7106.52    219.93 o
  -6   4  12     1281.19     1404.91     92.53 o
  -4   4  12       13.57       24.76     31.53 o
  -2   4  12      101.33       45.42     34.12 o
   0   4  12     3547.08     3553.59    125.71 o
   2   4  12      107.50      131.11     33.65 o
   4   4  12     2628.27     2614.14    169.40 o
   6   4  12        3.88       31.88     41.72 o
   8   4  12     6305.38     5857.21    205.41 o
  10   4  12       46.79       63.82     72.23 o
  12   4  12     1431.30     1398.18    173.75 o
  14   4  12     1226.64     1074.14    160.81 o
  16   4  12      282.39      658.00    132.78 o
  18   4  12      332.65      327.74    112.54 o
 -17   5  12      604.34      648.10    141.50 o
 -15   5  12      955.09      934.37    155.48 o
 -13   5  12       49.21      100.14     52.02 o
 -11   5  12     2348.84     2341.07    126.90 o
  -9   5  12     3136.97     2881.67    138.80 o
  -7   5  12      530.89      485.94     70.38 o
  -5   5  12      132.75      166.54     60.29 o
  -3   5  12      286.51      291.46     54.09 o
  -1   5  12     2224.21     2409.25    280.29 o
   1   5  12       95.61       99.26     57.98 o
   3   5  12       38.22       69.94     44.43 o
   5   5  12     1604.28     1875.84    136.39 o
   7   5  12      798.74      732.58    185.42 o
   9   5  12       65.51      163.74     82.99 o
  11   5  12      186.09      179.64     91.62 o
  13   5  12      183.12       70.03     84.39 o
  15   5  12      204.38      209.09    105.16 o
 -12   6  12      443.11      829.13    152.27 o
 -10   6  12      367.25      489.54     79.53 o
  -8   6  12      288.74      238.21     60.56 o
  -6   6  12      779.79      908.23     95.60 o
  -4   6  12     1025.05     1030.36     96.59 o
  -2   6  12     3236.89     2987.73    205.58 o
   0   6  12      576.34      760.93     95.55 o
   2   6  12     1631.70     1459.16    125.61 o
   4   6  12      958.22      923.30    104.20 o
   6   6  12        0.63        1.94     45.72 o
   8   6  12       14.89       43.83     86.67 o
  10   6  12       49.33      -22.41     66.37 o
  12   6  12      889.66      908.54    162.60 o
  -5   7  12     2545.13     2972.69    221.96 o
  -3   7  12      569.87      688.20     97.08 o
  -1   7  12     1158.10     1199.36    124.30 o
   1   7  12       19.54        9.06     52.79 o
   3   7  12      169.13      110.71    131.52 o
 -23   1  13      181.56      264.43     78.96 o
 -21   1  13      458.85      550.94     62.56 o
 -19   1  13      819.76      907.00     70.13 o
 -17   1  13     1406.48     1284.77     86.83 o
 -15   1  13      295.67      303.18     57.04 o
 -13   1  13        0.14      -21.20     36.35 o
 -11   1  13      451.38      418.14     34.09 o
  -9   1  13     1796.55     1748.24     48.58 o
  -7   1  13     9106.17     9824.03    166.69 o
  -5   1  13     1602.83     2119.77     82.33 o
  -3   1  13    25575.88    25609.56    617.95 o
  -1   1  13      285.46      252.58     19.25 o
   1   1  13     5310.62     5036.34    127.77 o
   3   1  13        4.29        7.88     21.86 o
   5   1  13       23.14       21.70     12.94 o
   7   1  13    35386.96    36776.36    480.30 o
   9   1  13      776.60      853.29     39.03 o
  11   1  13     4899.54     4676.95    115.41 o
  13   1  13        9.26      -23.61     56.67 o
  15   1  13      351.54      342.50     66.07 o
  17   1  13       80.99       77.49     45.91 o
  19   1  13     1764.42     1883.00    140.09 o
  21   1  13      997.32      964.04    115.64 o
  23   1  13        0.57       90.54     85.20 o
 -22   2  13      942.58     1047.55    117.88 o
 -20   2  13       16.32       30.11    101.39 o
 -18   2  13     1819.45     1661.63    191.58 o
 -16   2  13        0.08        6.68     41.49 o
 -14   2  13     1308.27     1473.35    198.67 o
 -12   2  13    12602.13    11951.64    431.94 o
 -10   2  13     4418.12     3786.69    112.07 o
  -8   2  13        6.09        2.85     29.04 o
  -6   2  13    31200.52    32012.83    671.46 o
  -4   2  13     3106.83     3284.24    164.78 o
  -2   2  13    19569.96    18581.05    556.41 o
   0   2  13      618.80      462.35     53.89 o
   2   2  13     2320.12     2295.07     76.64 o
   4   2  13     5579.92     5209.94    218.41 o
   6   2  13      121.05      157.32     36.06 o
   8   2  13     5018.95     4694.25     98.05 o
  10   2  13     1272.50     1286.16     69.47 o
  12   2  13     8935.50     8616.02    274.63 o
  14   2  13     1112.78     1234.10     80.20 o
  16   2  13     1863.15     1838.94     98.97 o
  18   2  13       66.76       47.20     48.53 o
  20   2  13      336.11      466.77     66.88 o
  22   2  13       41.30       21.25     69.91 o
 -21   3  13      149.38      111.64    101.16 o
 -19   3  13     1191.70     1180.19    231.16 o
 -17   3  13     1135.90     1375.00    113.44 o
 -15   3  13      925.58      858.35    148.09 o
 -13   3  13      936.95      831.99    114.89 o
 -11   3  13     1924.63     1861.93    107.41 o
  -9   3  13       71.07       95.88     38.56 o
  -7   3  13    18958.04    18690.05    432.09 o
  -5   3  13    17410.58    17168.04    396.07 o
  -3   3  13     9064.95     8661.82    335.85 o
  -1   3  13     9234.54     9843.07    243.09 o
   1   3  13       14.80       48.26     33.01 o
   3   3  13      484.69      595.54     50.30 o
   5   3  13      774.17      686.08     95.56 o
   7   3  13     1568.42     1520.62     96.01 o
   9   3  13     7039.22     6729.26    213.48 o
  11   3  13     2663.54     2690.30    195.50 o
  13   3  13     2196.01     2434.69    188.72 o
  15   3  13     3294.98     3094.69    219.92 o
  17   3  13      619.71      456.31    116.55 o
  19   3  13      907.19      991.30    153.69 o
  21   3  13     1031.76     1147.58    175.20 o
 -20   4  13      233.12      152.23    104.39 o
 -18   4  13      243.70      336.14    111.25 o
 -16   4  13       14.17       54.48     73.89 o
 -14   4  13       33.93       98.24     47.97 o
 -12   4  13     2112.96     2073.88    174.11 o
 -10   4  13      424.78      416.00     63.74 o
  -8   4  13     3464.89     3746.06    149.65 o
  -6   4  13        0.97        4.68     39.37 o
  -4   4  13     2293.69     2091.18    134.34 o
  -2   4  13       18.06       16.90     30.52 o
   0   4  13     4480.38     4501.01    147.20 o
   2   4  13     2992.83     2900.53    108.98 o
   4   4  13       15.73       61.74     45.15 o
   6   4  13      411.09      357.05     59.01 o
   8   4  13     2144.73     2160.76    122.82 o
  10   4  13     2204.21     2255.78    187.63 o
  12   4  13      521.53      553.64    120.05 o
  14   4  13     2620.48     2905.85    224.60 o
  16   4  13     2199.14     2513.46    214.41 o
  18   4  13       84.12      192.35     90.35 o
 -17   5  13      526.31      459.33    129.08 o
 -15   5  13      528.41      554.17    129.94 o
 -13   5  13      222.14      219.00     88.92 o
 -11   5  13      555.79      537.64     76.65 o
  -9   5  13      695.64      674.97    214.22 o
  -7   5  13     3807.75     3790.69    313.15 o
  -5   5  13      287.28      346.43     60.40 o
  -3   5  13       23.15       10.49     35.28 o
  -1   5  13     4717.39     3977.69    314.93 o
   1   5  13     2314.23     2415.36    175.61 o
   3   5  13     1358.50     1208.91    167.64 o
   5   5  13     4763.87     4372.05    236.59 o
   7   5  13     3147.58     3102.48    150.86 o
   9   5  13       17.95       52.87     69.03 o
  11   5  13       51.16       69.83     72.57 o
  13   5  13      116.58       58.16     84.64 o
  15   5  13       85.68      166.59     93.58 o
 -12   6  13      224.16      276.85    105.23 o
 -10   6  13      144.67      277.04     69.10 o
  -8   6  13       35.49       78.28     50.64 o
  -6   6  13      313.91      375.55    111.23 o
  -4   6  13        9.61      -12.97     46.88 o
  -2   6  13       44.70      127.54     75.92 o
   0   6  13      102.22      135.13     73.19 o
   2   6  13     1970.61     1720.22    138.00 o
   4   6  13      568.06      710.92     92.33 o
   6   6  13      676.44      590.93     89.24 o
   8   6  13       93.89      111.18     86.97 o
  10   6  13      265.91      212.00     95.39 o
  12   6  13       64.75      177.98    100.15 o
  -3   7  13      170.44      109.67     60.54 o
  -1   7  13      285.99      350.28     92.25 o
   1   7  13        0.70       18.18     73.18 o
   3   7  13      416.40      546.99     88.42 o
 -24   0  14        7.23        6.27    131.35 o
 -22   0  14      144.57      189.08    206.27 o
 -20   0  14      600.88      651.91     93.05 o
 -18   0  14      419.35      441.39     77.34 o
 -16   0  14     5332.71     5163.05    192.17 o
 -14   0  14     2980.10     3222.94    158.61 o
 -12   0  14     3829.30     3883.31    147.20 o
 -10   0  14     1109.77     1034.65    209.58 o
  -8   0  14    16608.33    17032.71    557.66 o
  -6   0  14    17177.60    17933.17    562.50 o
  -4   0  14    19746.65    19197.87    582.85 o
  -2   0  14     8796.52     9335.39    221.98 o
   0   0  14     6692.15     6189.53    158.38 o
   2   0  14     1118.05     1280.76     60.82 o
   4   0  14    28596.22    30846.50    643.72 o
   6   0  14     1987.18     1651.41    126.74 o
   8   0  14     1463.63     1420.71     55.62 o
  10   0  14     1676.90     1659.41    153.51 o
  12   0  14      352.32      451.99     56.93 o
  14   0  14     9892.04     9450.62    256.70 o
  16   0  14     1455.36     1260.00    165.20 o
  18   0  14      643.21      492.70    138.05 o
  20   0  14     2334.47     2184.81    217.97 o
  22   0  14      435.38      228.46    130.99 o
 -23   1  14      446.25      460.86    125.07 o
 -21   1  14       38.43       43.77     65.42 o
 -19   1  14      130.91      103.29     43.77 o
 -17   1  14     1436.22     1449.65     94.97 o
 -15   1  14       22.03      -28.10     43.51 o
 -13   1  14     8197.38     8258.99    239.18 o
 -11   1  14     1970.73     1758.96    127.07 o
  -9   1  14     9514.18     9470.75    147.21 o
  -7   1  14    15125.82    14926.34    212.05 o
  -5   1  14    19679.77    20996.79    367.67 o
  -3   1  14     5303.96     5781.32    103.79 o
  -1   1  14     8058.36     7102.40    258.33 o
   1   1  14     6663.21     5751.69    143.84 o
   3   1  14       19.43       78.72     16.32 o
   5   1  14    17940.24    18857.50    287.74 o
   7   1  14     3645.04     3738.45     74.58 o
   9   1  14      855.56      808.31     37.91 o
  11   1  14     2683.34     2599.06    176.08 o
  13   1  14      559.96      562.24     77.13 o
  15   1  14      721.68      736.78     69.59 o
  17   1  14       86.72       84.96     48.34 o
  19   1  14       44.83      -31.45     75.07 o
  21   1  14       19.31       82.63     80.03 o
 -22   2  14      102.64       81.02     66.99 o
 -20   2  14     2049.03     2274.29    157.99 o
 -18   2  14      730.76      687.96     87.99 o
 -16   2  14       80.92       66.81     46.63 o
 -14   2  14     2053.64     1902.51    108.58 o
 -12   2  14     1291.44     1548.03    127.93 o
 -10   2  14      644.26      619.85     53.90 o
  -8   2  14      520.28      472.43     55.71 o
  -6   2  14     8971.76     9370.46    529.43 o
  -4   2  14    13539.38    14830.66    461.20 o
  -2   2  14     2515.81     2565.95    126.09 o
   0   2  14     6111.24     6431.13    165.83 o
   2   2  14     2326.35     2492.83     80.87 o
   4   2  14       96.58      147.88     46.66 o
   6   2  14     7291.67     7303.93    200.99 o
   8   2  14     2751.17     2789.94     71.72 o
  10   2  14     5763.38     5597.18    122.84 o
  12   2  14     2000.85     2025.34     99.09 o
  14   2  14     1846.57     1739.94     92.06 o
  16   2  14      980.00     1021.99     78.85 o
  18   2  14     2549.69     2715.69    115.53 o
  20   2  14      205.40      295.51     67.61 o
  22   2  14      423.20      564.72     93.63 o
 -21   3  14       38.30      160.06    107.79 o
 -19   3  14       82.43      212.51     64.20 o
 -17   3  14     2528.49     2595.08    136.02 o
 -15   3  14      461.09      304.74     61.66 o
 -13   3  14      333.56      239.65     70.49 o
 -11   3  14     1153.65     1417.22     94.75 o
  -9   3  14     1161.68     1249.56     92.48 o
  -7   3  14     2760.84     2490.95    110.93 o
  -5   3  14     1342.98     1443.39    111.53 o
  -3   3  14      129.73      174.11     51.76 o
  -1   3  14     3017.95     3404.90    117.68 o
   1   3  14     2596.39     2675.98    119.70 o
   3   3  14      231.65      205.40     37.09 o
   5   3  14       39.96       26.88     43.78 o
   7   3  14       25.47      119.35     38.27 o
   9   3  14     2642.27     2581.27    241.61 o
  11   3  14     1543.66     1713.23    178.85 o
  13   3  14      174.62      299.20     91.09 o
  15   3  14     2850.08     2726.07    207.81 o
  17   3  14      101.14      110.79     79.63 o
  19   3  14      244.79      221.87     92.09 o
 -20   4  14        0.26      -34.96     82.34 o
 -18   4  14      277.21      210.26     96.19 o
 -16   4  14       82.44       88.54     58.82 o
 -14   4  14      529.17      547.52     78.34 o
 -12   4  14     1787.26     1681.20    112.53 o
 -10   4  14     1381.50     1438.55    173.42 o
  -8   4  14     1818.57     2024.82    111.21 o
  -6   4  14      113.93      112.82     41.97 o
  -4   4  14     1087.64     1073.40     84.31 o
  -2   4  14       29.72       50.03     33.52 o
   0   4  14     2251.15     2197.86     98.31 o
   2   4  14     1737.06     1877.81    143.81 o
   4   4  14        3.78       39.94     40.61 o
   6   4  14        0.19       16.13     63.76 o
   8   4  14      246.70      346.53     65.52 o
  10   4  14        5.24      105.35     77.12 o
  12   4  14       76.35      -24.35     59.46 o
  14   4  14       31.00      -52.26     65.29 o
  16   4  14        1.69       87.35     79.75 o
  18   4  14       44.85      209.43    100.14 o
 -17   5  14      284.86      433.00    128.38 o
 -15   5  14       62.84      131.88     87.29 o
 -13   5  14      130.84      165.62     69.71 o
 -11   5  14     1880.00     1916.49    122.99 o
  -9   5  14      154.68      245.18     60.98 o
  -7   5  14      371.57      297.28     61.12 o
  -5   5  14      135.03       70.63     40.48 o
  -3   5  14      148.78      132.80     44.60 o
  -1   5  14       22.72       47.55     35.73 o
   1   5  14      381.08      496.65    102.40 o
   3   5  14        8.81      -11.71     48.00 o
   5   5  14      883.86     1000.38    101.10 o
   7   5  14      119.01      115.30     50.31 o
   9   5  14       53.06       28.09     42.46 o
  11   5  14     1323.26     1353.57    183.21 o
  13   5  14      425.07      319.16    109.55 o
  15   5  14      217.95      180.91     99.46 o
 -12   6  14     1032.69     1145.70    171.22 o
 -10   6  14       92.34      -13.99     45.15 o
  -8   6  14       71.47      223.18     59.15 o
  -6   6  14     3338.73     3325.91    208.93 o
  -4   6  14        8.25       34.60     73.71 o
  -2   6  14       24.37      -68.68     47.40 o
   0   6  14        1.83      -32.84     60.19 o
   2   6  14     2116.08     2235.00    135.09 o
   4   6  14       67.82       70.24     52.85 o
   6   6  14      228.92      242.34     70.24 o
   8   6  14      534.87      442.86    132.76 o
  10   6  14      143.03      190.35     97.89 o
  -3   7  14      434.39      398.29     81.10 o
  -1   7  14        8.11      -16.87     46.13 o
   1   7  14      506.14      424.18     85.48 o
 -23   1  15       54.01       54.81     56.60 o
 -21   1  15      688.05      687.55     79.83 o
 -19   1  15      308.62      237.70     56.55 o
 -17   1  15     3785.53     3601.16    143.10 o
 -15   1  15        3.04       16.14     42.30 o
 -13   1  15     1097.10     1087.08     72.43 o
 -11   1  15     1215.47     1309.85     64.24 o
  -9   1  15     2825.54     3154.81     68.44 o
  -7   1  15    18578.62    19025.12    264.62 o
  -5   1  15        3.19        8.12     21.91 o
  -3   1  15      253.02      252.53     26.23 o
  -1   1  15     1971.78     1700.38     70.77 o
   1   1  15    11544.24    11528.27    210.93 o
   3   1  15       32.16        1.78     13.69 o
   5   1  15      510.18      609.82     30.81 o
   7   1  15      330.31      390.18     27.80 o
   9   1  15      316.36      403.16     29.36 o
  11   1  15     7977.27     8416.52    240.64 o
  13   1  15       51.68       81.83     44.37 o
  15   1  15      187.11      260.28     51.08 o
  17   1  15        8.36       26.27     50.04 o
  19   1  15        0.07      -11.87     84.31 o
  21   1  15      143.19      127.50     82.41 o
 -22   2  15      115.13      128.53     70.56 o
 -20   2  15     4378.77     4246.32    193.33 o
 -18   2  15     2905.14     2990.47    150.83 o
 -16   2  15       13.10      -64.57     39.98 o
 -14   2  15      903.85      934.56    138.76 o
 -12   2  15      121.87      134.64     46.02 o
 -10   2  15     2703.59     2800.06    122.07 o
  -8   2  15    12348.38    11978.16    240.91 o
  -6   2  15    33508.11    34129.56   1247.93 o
  -4   2  15     7435.74     7538.29    199.60 o
  -2   2  15     1368.40     1703.35    104.05 o
   0   2  15      869.73     1106.94    121.78 o
   2   2  15      140.86      170.29     27.89 o
   4   2  15      123.07      145.94     48.02 o
   6   2  15    12103.63    12482.70    307.17 o
   8   2  15     3525.71     3518.05    104.85 o
  10   2  15     1796.12     1677.41     65.51 o
  12   2  15     2657.19     2729.37    104.77 o
  14   2  15       18.38       88.19     42.41 o
  16   2  15      110.60       72.77     46.51 o
  18   2  15      710.21      844.15     78.31 o
  20   2  15     3333.74     3080.01    125.82 o
 -21   3  15      181.84      213.70     72.08 o
 -19   3  15        0.70       72.61     56.29 o
 -17   3  15       73.54      158.90     63.34 o
 -15   3  15      627.04      638.10     80.93 o
 -13   3  15      808.78      690.54     79.35 o
 -11   3  15      339.83      306.67     58.62 o
  -9   3  15     3213.18     3060.49    129.46 o
  -7   3  15       65.52       86.45     46.08 o
  -5   3  15     1604.75     1699.80    176.25 o
  -3   3  15      654.42      466.94     78.94 o
  -1   3  15     5925.24     5320.59    271.38 o
   1   3  15      939.32      832.35     72.92 o
   3   3  15    11457.35    11532.59    345.85 o
   5   3  15      428.82      513.34     85.71 o
   7   3  15       29.15        8.99     40.36 o
   9   3  15     3303.09     3153.88    136.84 o
  11   3  15     7381.30     7648.36    352.87 o
  13   3  15     1954.51     2240.64    182.05 o
  15   3  15     3346.54     3542.52    230.64 o
  17   3  15      183.22      172.80     91.35 o
  19   3  15      269.58      318.20    107.34 o
 -20   4  15      737.84      689.65    144.78 o
 -18   4  15     3527.71     3407.46    168.25 o
 -16   4  15     1173.40     1405.01    189.69 o
 -14   4  15     1015.39      816.37     94.07 o
 -12   4  15     2383.17     2096.08    119.07 o
 -10   4  15      362.45      424.81     67.79 o
  -8   4  15     7568.21     7284.74    440.36 o
  -6   4  15     4933.84     5071.29    174.14 o
  -4   4  15     2628.84     2423.05    185.82 o
  -2   4  15       40.50       13.66     30.64 o
   0   4  15      297.92      337.54     48.92 o
   2   4  15       34.66      129.07     57.42 o
   4   4  15     2481.91     3000.02    187.82 o
   6   4  15     6502.48     6119.48    211.20 o
   8   4  15     3448.55     3333.04    152.05 o
  10   4  15        1.32       78.67     46.43 o
  12   4  15       55.93      -45.93     55.35 o
  14   4  15     1031.74     1112.88    170.03 o
  16   4  15      925.87      898.46    158.21 o
  18   4  15      851.37      898.56    161.84 o
 -17   5  15        0.01       58.54     87.26 o
 -15   5  15      269.28      161.53     60.82 o
 -13   5  15      194.08      225.46     61.40 o
 -11   5  15     2290.13     2602.77    176.57 o
  -9   5  15      114.47       95.68     49.38 o
  -7   5  15       16.57       33.83     38.77 o
  -5   5  15      166.00      110.39     59.51 o
  -3   5  15      765.26      841.05     81.60 o
  -1   5  15      280.58      368.14     55.89 o
   1   5  15      509.36      708.65    116.26 o
   3   5  15     2904.00     3079.41    206.71 o
   5   5  15       83.60       81.25     47.04 o
   7   5  15      239.32      240.23     59.33 o
   9   5  15       68.64       74.63     47.10 o
  11   5  15      687.08      585.80    131.66 o
  13   5  15      200.29      207.01    107.00 o
  15   5  15      277.09      330.19    116.37 o
 -12   6  15     1276.53     1737.92    205.90 o
 -10   6  15       14.73       -0.12     52.84 o
  -8   6  15        0.34       51.09     71.82 o
  -6   6  15      881.21      902.30     96.17 o
  -4   6  15      150.23      216.08     85.98 o
  -2   6  15      219.06      286.88     93.48 o
   0   6  15     3275.37     2974.49    212.82 o
   2   6  15       85.48       26.60     57.12 o
   4   6  15      891.22     1131.06    144.50 o
   6   6  15      247.40      204.03     63.38 o
   8   6  15       12.56       31.18     78.33 o
  10   6  15        0.12       85.14     75.07 o
 -24   0  16      149.82      121.31     77.40 o
 -22   0  16      451.68      515.18     93.08 o
 -20   0  16        2.83      -27.51     58.18 o
 -18   0  16      208.72      242.09     65.03 o
 -16   0  16     1633.77     1776.17    122.34 o
 -14   0  16    14547.99    13689.46    354.70 o
 -12   0  16     5404.48     4744.38    166.71 o
 -10   0  16     3544.11     3522.57    183.15 o
  -6   0  16     1080.16     1142.27     97.33 o
  -4   0  16     9749.94     9127.38    276.04 o
  -2   0  16     7295.47     6662.74    175.20 o
   0   0  16     8976.87     9093.15    219.69 o
   2   0  16     2199.04     2095.46    125.68 o
   4   0  16     5912.00     6016.44    160.94 o
   6   0  16    45605.83    45828.13    948.19 o
   8   0  16    13273.08    13239.26    312.47 o
  10   0  16      140.74      129.33     38.97 o
  12   0  16     8801.16     8569.13    234.44 o
  14   0  16     1862.18     1952.58    191.76 o
  16   0  16     3407.45     2995.07    215.90 o
  18   0  16      205.49      263.17    121.41 o
  20   0  16      725.52      620.03    149.26 o
  22   0  16      780.87      870.45    167.14 o
 -23   1  16     2338.44     2375.59    132.39 o
 -21   1  16       32.70       78.02     54.01 o
 -19   1  16       33.33       62.25     32.68 o
 -17   1  16     1282.50     1379.87     66.09 o
 -15   1  16      271.29      310.19     41.14 o
 -13   1  16      848.43      769.85     55.37 o
 -11   1  16     7381.99     7003.57    159.01 o
  -9   1  16      787.94      830.01     38.44 o
  -7   1  16     3044.10     3246.26     85.00 o
  -5   1  16      160.62      159.81     27.81 o
  -3   1  16     3697.49     3690.05     90.29 o
  -1   1  16       39.45       59.36     21.06 o
   1   1  16     5087.97     4244.52     85.23 o
   3   1  16        0.31        7.05     14.37 o
   5   1  16      502.57      532.58     30.49 o
   7   1  16        0.47       23.46     16.19 o
   9   1  16     3610.96     3659.73     83.60 o
  11   1  16      148.46       71.81     49.46 o
  13   1  16     2296.70     2285.93    102.45 o
  15   1  16       20.26       14.21     39.04 o
  17   1  16      173.04      102.90     50.73 o
  19   1  16      280.47      421.63    110.28 o
  21   1  16        0.59       -0.22     76.17 o
 -22   2  16     1469.57     1523.95    141.53 o
 -20   2  16      494.51      658.66     95.58 o
 -18   2  16      320.86      402.71     76.94 o
 -16   2  16       33.20      -50.79     41.56 o
 -14   2  16     1123.20     1070.69     97.69 o
 -12   2  16     3466.93     3764.59    150.05 o
 -10   2  16     1520.30     1531.08     99.93 o
  -8   2  16     2365.69     2443.92     86.48 o
  -6   2  16    22619.04    23573.97    518.61 o
  -4   2  16     4956.13     5066.98    153.76 o
  -2   2  16     4950.97     4997.01    198.17 o
   0   2  16     3845.82     3829.35    118.24 o
   2   2  16     3648.68     3527.08    104.64 o
   4   2  16      744.32      777.70     36.13 o
   6   2  16     5748.99     5480.52    169.92 o
   8   2  16     6136.77     6552.96    130.40 o
  10   2  16    10703.86    10273.81    190.78 o
  12   2  16      141.95      303.46     50.95 o
  14   2  16     1246.89     1186.88     90.98 o
  16   2  16      120.05      105.73     50.03 o
  18   2  16      645.94      635.21     70.97 o
  20   2  16       55.82       91.13     70.80 o
 -21   3  16      110.02       66.55     63.78 o
 -19   3  16      582.96      628.69     91.85 o
 -17   3  16       25.78        1.11     47.93 o
 -15   3  16      588.31      524.44     74.55 o
 -13   3  16        0.54      -21.49     73.30 o
 -11   3  16      370.95      354.31     90.46 o
  -9   3  16      332.65      355.02     56.57 o
  -7   3  16      396.59      349.52     52.44 o
  -5   3  16      776.73      875.10     73.76 o
  -3   3  16       15.92      -44.76     22.38 o
  -1   3  16     1716.25     1682.33    104.14 o
   1   3  16     1530.47     1458.34     92.54 o
   3   3  16     8394.42     7830.80    881.25 o
   5   3  16      220.78      217.82     67.68 o
   7   3  16       89.51      127.12     43.82 o
   9   3  16      296.03      328.95     94.35 o
  11   3  16     2945.04     2665.04    189.50 o
  13   3  16      102.48       94.37     67.94 o
  15   3  16      356.27      327.68    108.38 o
  17   3  16     1846.33     1962.58    206.85 o
  19   3  16       75.42      117.06     94.47 o
 -20   4  16       90.64        8.45     85.90 o
 -18   4  16        9.33       15.75     75.36 o
 -16   4  16      598.20      661.03     87.66 o
 -14   4  16      251.66      307.16    120.50 o
 -12   4  16     2866.05     2745.99    136.70 o
 -10   4  16     1007.63     1092.61     97.29 o
  -8   4  16      592.35      628.35     75.49 o
  -6   4  16      821.36      698.53     75.52 o
  -4   4  16      226.43      255.08     51.40 o
  -2   4  16      953.80      992.56     80.30 o
   0   4  16     1549.56     1502.40     88.34 o
   2   4  16      550.19      432.85     87.27 o
   4   4  16      435.22      366.35     80.93 o
   6   4  16      211.87      281.44     57.56 o
   8   4  16     8969.66     8212.82    263.32 o
  10   4  16     2242.50     2146.16    124.58 o
  12   4  16      152.12      296.32     99.32 o
  14   4  16        3.16       -7.62     64.58 o
  16   4  16      563.85      767.01    147.64 o
  18   4  16     1073.32     1372.62    195.77 o
 -17   5  16      280.83      505.74    136.64 o
 -15   5  16      113.38      131.75     62.34 o
 -13   5  16      683.57     1007.27    105.79 o
 -11   5  16       35.97       42.54     48.74 o
  -9   5  16      315.09      350.15     65.89 o
  -7   5  16       13.32       27.26     39.88 o
  -5   5  16      844.63      862.63    142.53 o
  -3   5  16      898.25      770.35     77.40 o
  -1   5  16      382.32      513.17    103.44 o
   1   5  16        0.25       -9.73     53.73 o
   3   5  16     1572.64     1136.60    146.70 o
   5   5  16       12.45      -27.57     36.48 o
   7   5  16      411.30      400.17     71.35 o
   9   5  16       92.91       27.23     44.37 o
  11   5  16       15.88       89.00     87.07 o
  13   5  16     2023.70     1724.66    209.99 o
  15   5  16      807.92      819.50    158.58 o
 -12   6  16      588.07      839.31    101.88 o
 -10   6  16      531.91      550.21     84.84 o
  -8   6  16      169.47      148.72     57.61 o
  -6   6  16     2338.49     2605.86    167.72 o
  -4   6  16      476.61      504.05    110.34 o
  -2   6  16      320.43      358.26     95.91 o
   0   6  16      163.99      165.73     84.36 o
   2   6  16     2363.71     2458.83    144.98 o
   4   6  16      555.83      408.29     77.23 o
   6   6  16     2612.20     2698.95    155.45 o
   8   6  16     1058.13     1172.47    122.40 o
  10   6  16       14.93        0.39     71.67 o
 -23   1  17        2.12       90.45     57.22 o
 -21   1  17      488.21      578.39     76.28 o
 -19   1  17      823.19      784.62     80.59 o
 -17   1  17     3596.40     3163.00     94.80 o
 -15   1  17     3778.23     3728.18    141.11 o
 -13   1  17      450.12      473.78     48.48 o
 -11   1  17       27.69       47.74     32.45 o
  -9   1  17        0.21       22.27     21.71 o
  -7   1  17    45643.48    46321.69    682.89 o
  -5   1  17       30.22       -9.49     17.19 o
  -3   1  17       75.89       59.80     24.44 o
  -1   1  17     1825.01     1571.53     58.06 o
   1   1  17      390.53      383.65     29.28 o
   3   1  17     4702.24     4755.35     94.96 o
   5   1  17      154.11      261.12     25.06 o
   7   1  17      646.47      640.90     30.99 o
   9   1  17      492.47      539.22     48.95 o
  11   1  17     2192.30     2270.77    121.27 o
  13   1  17      713.35      786.79     71.54 o
  15   1  17       47.22        5.99     40.70 o
  17   1  17     1058.44      897.88    106.71 o
  19   1  17       27.12      109.05     80.34 o
  21   1  17     1062.04     1212.34    125.46 o
 -22   2  17       84.41       82.42    114.90 o
 -20   2  17      212.15      174.60     70.44 o
 -18   2  17      415.65      442.24     81.24 o
 -16   2  17      370.31      301.85     68.57 o
 -14   2  17      639.52      494.78     73.59 o
 -12   2  17     1921.61     1720.68    108.99 o
 -10   2  17     2283.27     2590.79    154.41 o
  -8   2  17     7886.07     8464.29    188.85 o
  -6   2  17     1317.87     1614.13     69.39 o
  -4   2  17      158.40      112.31     53.07 o
  -2   2  17     7375.69     7080.52    259.75 o
   0   2  17     8385.46     8301.55    207.79 o
   2   2  17       15.64       19.06     20.89 o
   4   2  17     4228.02     4269.19    132.59 o
   6   2  17     2187.38     2250.88    103.57 o
   8   2  17      112.52      163.91     28.50 o
  10   2  17      321.62      336.98     39.82 o
  12   2  17     5054.47     4810.08    138.99 o
  14   2  17       80.33       45.85     62.85 o
  16   2  17      407.57      423.87     61.74 o
  18   2  17       84.41       90.91     51.21 o
  20   2  17      646.57      666.07     94.62 o
 -21   3  17      989.04     1171.62    124.76 o
 -19   3  17     2200.80     1866.10    143.94 o
 -17   3  17      208.75      201.09     59.89 o
 -15   3  17      102.72      105.25     52.38 o
 -13   3  17      145.36      110.42    108.91 o
 -11   3  17       80.48       53.70     40.79 o
  -9   3  17      169.03      169.65     49.75 o
  -7   3  17     2081.38     1962.42     99.92 o
  -5   3  17     3554.13     3276.62    127.02 o
  -3   3  17        8.05      -22.92     36.29 o
  -1   3  17      616.61      557.04     72.13 o
   1   3  17     5016.49     4890.03    187.45 o
   3   3  17     1632.29     1349.35    117.38 o
   5   3  17     3364.88     3475.49    194.05 o
   7   3  17    14147.82    14556.86    375.42 o
   9   3  17       82.14       73.61     50.54 o
  11   3  17       80.95       98.03     46.37 o
  13   3  17       41.73       70.40     68.83 o
  15   3  17      322.42      326.02    101.14 o
  17   3  17     2269.19     2255.99    196.52 o
  19   3  17     2309.69     2663.27    216.04 o
 -18   4  17     1176.53     1096.49    264.68 o
 -16   4  17       32.00       90.16     54.66 o
 -14   4  17     1587.52     1778.70    126.12 o
 -12   4  17      730.85     1037.94    100.19 o
 -10   4  17     3173.26     2984.55    138.58 o
  -8   4  17       27.64        2.10     53.51 o
  -6   4  17        7.35       22.54     38.59 o
  -4   4  17      678.87      822.62     77.83 o
  -2   4  17     7551.17     7439.98    334.01 o
   0   4  17     2194.17     2113.33     97.80 o
   2   4  17      124.05       45.19     47.14 o
   4   4  17      593.29      627.62    104.38 o
   6   4  17      988.55     1056.80    100.75 o
   8   4  17       51.59       35.00     43.45 o
  10   4  17      471.47      566.49     79.72 o
  12   4  17     1676.11     1846.40    208.77 o
  14   4  17      835.95      539.75    124.71 o
  16   4  17      154.51      117.62     85.84 o
 -15   5  17      362.12      386.22     78.83 o
 -13   5  17      520.74      655.09     87.67 o
 -11   5  17      304.63      199.25     60.15 o
  -9   5  17      790.20      805.38     93.05 o
  -7   5  17     1410.25     1588.07    119.66 o
  -5   5  17      480.43      673.59     80.29 o
  -3   5  17        1.17       21.25     38.29 o
  -1   5  17        0.48      -15.41     47.38 o
   1   5  17       49.92        7.32     47.09 o
   3   5  17        2.85      -66.82     45.81 o
   5   5  17     1209.16     1255.29    115.36 o
   7   5  17      147.44      139.13     51.66 o
   9   5  17       40.32       -5.83     48.02 o
  11   5  17      490.08      232.50    107.73 o
  13   5  17      315.78      216.51    104.27 o
 -12   6  17      228.54      468.98     84.62 o
 -10   6  17        5.25        4.29     50.55 o
  -8   6  17     1146.82     1277.19    152.27 o
  -6   6  17      236.18      234.79     61.77 o
  -4   6  17        5.75       18.36     63.20 o
  -2   6  17      437.40      502.97    111.03 o
   0   6  17     1623.36     1821.18    197.39 o
   2   6  17      438.03      550.47     89.17 o
   4   6  17     1939.88     1779.88    148.73 o
   6   6  17       71.61       75.57    116.29 o
   8   6  17      556.35      597.51     92.83 o
  10   6  17      879.31     1051.51    183.79 o
 -24   0  18     1395.46     1622.89    146.23 o
 -22   0  18        0.07       -3.72     61.77 o
 -20   0  18      160.54      244.26     74.85 o
 -18   0  18      368.17      388.88     76.39 o
 -16   0  18      210.27      294.02     69.83 o
 -14   0  18     2061.04     1835.90    144.89 o
 -12   0  18    25992.08    26028.78    850.20 o
  -8   0  18      770.36      918.60    105.08 o
  -6   0  18      531.12      547.76     79.73 o
  -4   0  18       77.84       94.10     33.27 o
  -2   0  18     9958.62    10040.62    481.98 o
   0   0  18    12249.64    11297.13    514.42 o
   2   0  18      340.99      449.55     46.17 o
   4   0  18      789.78      903.85     59.12 o
   6   0  18    10849.04    10977.67    266.03 o
   8   0  18      355.82      415.69     50.11 o
  10   0  18    13510.41    13340.79    325.21 o
  12   0  18     6321.12     5959.78    215.61 o
  14   0  18     3913.81     3713.80    246.14 o
  16   0  18     1561.16     1560.50    181.33 o
  18   0  18       87.49      328.05    128.16 o
  20   0  18      188.64      195.39    129.85 o
  22   0  18      688.93      811.04    171.15 o
 -23   1  18        5.14       20.10     57.29 o
 -21   1  18     2096.77     2343.24    128.00 o
 -19   1  18     1328.83     1326.56    100.10 o
 -17   1  18       13.48       21.43     30.89 o
 -15   1  18       69.91      104.24     39.81 o
 -13   1  18     1558.16     1646.49    110.96 o
 -11   1  18      433.63      493.66     54.21 o
  -9   1  18    23565.81    23206.41    366.15 o
  -7   1  18     3128.18     3264.75    126.52 o
  -5   1  18    21144.14    20532.43    316.25 o
  -3   1  18     2712.11     2776.12     79.43 o
  -1   1  18     1127.96     1206.49     52.24 o
   1   1  18     1648.02     1705.64     53.25 o
   3   1  18     8746.61     8403.33    148.13 o
   5   1  18     6931.79     6586.89    124.17 o
   7   1  18     5494.57     5282.80     92.33 o
   9   1  18     6294.10     6156.38    152.79 o
  11   1  18     1438.71     1537.25     84.26 o
  13   1  18      311.37      301.22     54.14 o
  15   1  18      139.38       52.56     46.50 o
  17   1  18      566.88      756.71    139.70 o
  19   1  18     3267.74     3421.59    173.05 o
  21   1  18      700.27      624.58    108.23 o
 -22   2  18      205.14      278.35     83.87 o
 -20   2  18       87.22      146.38     78.95 o
 -18   2  18      273.97      223.69     68.71 o
 -16   2  18      243.83      233.39    144.35 o
 -14   2  18     1023.66      960.09     95.97 o
 -12   2  18     1895.18     2003.79    120.96 o
 -10   2  18     1708.75     1661.68    106.65 o
  -8   2  18     1274.24     1375.15     76.68 o
  -6   2  18     2011.06     2118.94     80.18 o
  -4   2  18      404.32      417.97     46.99 o
  -2   2  18      478.34      578.14     55.13 o
   0   2  18      565.02      455.33     47.50 o
   2   2  18     3941.94     3475.43    145.76 o
   4   2  18        0.53       32.39     25.34 o
   6   2  18     1480.80     1472.17     88.02 o
   8   2  18    17933.02    17254.29    396.28 o
  10   2  18     2121.63     1954.71     72.71 o
  12   2  18     1002.06     1035.03     71.72 o
  14   2  18    10534.67     9799.46    228.16 o
  16   2  18        2.76      -45.46     52.20 o
  18   2  18      471.31      560.73     70.98 o
  20   2  18      680.34      811.40    100.19 o
 -21   3  18      188.25      185.09     74.41 o
 -19   3  18       27.38       49.35     56.65 o
 -17   3  18      826.59      904.35    102.32 o
 -15   3  18        0.33       13.61     46.52 o
 -13   3  18        5.99       62.92     45.64 o
 -11   3  18       31.50       51.88     56.70 o
  -9   3  18     2862.65     3006.10    134.75 o
  -7   3  18     3977.55     3824.32    147.17 o
  -5   3  18      265.78      183.60     66.80 o
  -3   3  18     1193.60     1099.49     80.01 o
  -1   3  18       13.00       53.82     46.96 o
   1   3  18     1500.32     1283.51     92.94 o
   3   3  18        1.98      -22.54     38.02 o
   5   3  18     1023.26     1168.57    132.58 o
   7   3  18     2093.35     2003.94    149.46 o
   9   3  18      359.85      382.92     68.27 o
  11   3  18     5428.57     5051.84    189.07 o
  13   3  18      678.32      536.91    110.38 o
  15   3  18      524.58      712.27    133.62 o
  17   3  18      465.77      323.63    103.82 o
  19   3  18       60.63      157.34     87.52 o
 -18   4  18      675.86      836.71    216.79 o
 -16   4  18      162.67       31.52     54.57 o
 -14   4  18     1058.97     1107.71    106.75 o
 -12   4  18     2598.71     2572.79    137.52 o
 -10   4  18     1166.75     1281.08    106.34 o
  -8   4  18     3684.38     3230.63    140.31 o
  -6   4  18     3555.55     3319.83    139.63 o
  -4   4  18      540.01      675.35     71.59 o
  -2   4  18     1907.15     1741.80    142.15 o
   0   4  18     2512.32     2467.79    107.92 o
   2   4  18      174.85      163.66     61.06 o
   4   4  18     1385.41     1537.24    159.39 o
   6   4  18     1129.26     1273.12    154.85 o
   8   4  18      386.93      418.18    180.93 o
  10   4  18      575.89      732.06     90.96 o
  12   4  18     2216.17     1964.86    215.67 o
  14   4  18       78.26       95.40     88.06 o
  16   4  18      342.20      556.79    136.40 o
 -15   5  18      319.10      348.35     73.86 o
 -13   5  18      805.64      943.96    103.89 o
 -11   5  18       60.24       31.11     49.73 o
  -9   5  18       16.35       97.29     74.16 o
  -7   5  18     1278.11     1491.35    222.18 o
  -5   5  18     1672.96     1888.00    122.41 o
  -3   5  18       43.16      130.72     47.59 o
  -1   5  18      352.15      246.07     81.12 o
   1   5  18       58.67      128.79     69.44 o
   3   5  18      546.02      262.77     88.17 o
   5   5  18      929.89      823.96    220.14 o
   7   5  18     2675.73     2634.12    144.00 o
   9   5  18       72.25       15.67     43.75 o
  11   5  18      332.32      316.24    118.56 o
  13   5  18     1002.60     1067.04    182.25 o
 -10   6  18      252.06      198.66     68.23 o
  -8   6  18     1756.15     1808.70    138.20 o
  -6   6  18        9.38       44.24     48.75 o
  -4   6  18     1701.11     2080.87    210.79 o
  -2   6  18      100.56      123.23     75.67 o
   0   6  18     1613.50     2118.64    185.06 o
   2   6  18      867.00      794.03    145.20 o
   4   6  18     1235.73     1062.15    118.05 o
   6   6  18     1534.21     1546.28    138.26 o
   8   6  18      512.99      422.84     81.37 o
 -23   1  19        0.83       12.37     58.80 o
 -21   1  19      804.40      858.81     87.44 o
 -19   1  19      469.31      501.86    109.04 o
 -17   1  19      314.14      301.37     74.82 o
 -15   1  19      512.40      509.49     46.90 o
 -13   1  19     1184.91     1123.99     68.14 o
 -11   1  19      133.86      161.03     34.01 o
  -9   1  19        1.33       52.47     32.83 o
  -7   1  19     2781.81     2952.43     74.41 o
  -5   1  19      867.53      833.44     41.23 o
  -3   1  19     2917.71     3215.81    119.75 o
  -1   1  19     1217.97     1105.66     52.24 o
   1   1  19      293.27      333.51     29.62 o
   3   1  19     1793.51     1952.98     58.27 o
   5   1  19      729.49      784.76     39.25 o
   7   1  19      541.79      545.45     29.68 o
   9   1  19       25.35        0.83     45.66 o
  11   1  19     6809.52     6819.17    177.20 o
  13   1  19      386.81      291.54     54.74 o
  15   1  19        1.82       25.00     39.05 o
  17   1  19       50.72      -67.43     75.62 o
  19   1  19        8.47       62.86     78.46 o
  21   1  19     1134.26     1032.60    123.30 o
 -22   2  19       39.36        2.75     66.29 o
 -20   2  19       33.25      -34.65     58.46 o
 -18   2  19      866.77      833.42    101.18 o
 -16   2  19       66.11      107.64     89.75 o
 -14   2  19      397.94      371.11     67.67 o
 -12   2  19        6.19       16.24     46.49 o
 -10   2  19     3734.67     3611.63    147.66 o
  -8   2  19       96.71      308.07     55.17 o
  -6   2  19      134.46      277.78     52.77 o
  -4   2  19      695.09      703.13     93.97 o
  -2   2  19      936.04     1111.80     74.53 o
   0   2  19      407.84      387.26     44.99 o
   2   2  19      363.65      529.86     45.08 o
   4   2  19     1055.25      981.13     61.87 o
   6   2  19     6186.15     6023.80    188.94 o
   8   2  19      253.47      276.63     38.15 o
  10   2  19     1173.24     1193.86     64.32 o
  12   2  19       33.64       67.32     70.51 o
  14   2  19       76.23       95.47     44.82 o
  16   2  19      642.33      621.73     87.88 o
  18   2  19       26.29       81.62     55.54 o
  20   2  19      438.45      466.54    106.30 o
 -21   3  19      148.48      103.31     64.42 o
 -19   3  19       15.12       53.99     55.48 o
 -17   3  19      301.50      221.63     67.54 o
 -15   3  19     3028.74     3007.00    433.53 o
 -13   3  19     6382.47     6489.58    224.30 o
 -11   3  19    14865.81    14224.96    531.71 o
  -9   3  19       40.83       55.65     43.77 o
  -7   3  19        2.59        3.44     34.31 o
  -5   3  19        9.08       60.85     36.18 o
  -3   3  19      509.02      532.61     82.19 o
  -1   3  19    13831.89    13825.84    445.84 o
   3   3  19      513.73      459.86     86.70 o
   5   3  19     5634.44     5580.26    264.16 o
   7   3  19      105.40      159.57     68.05 o
   9   3  19     4303.07     4048.55    165.19 o
  11   3  19        0.69        3.96     37.15 o
  13   3  19      473.74      508.75    116.77 o
  15   3  19       18.53       14.37     71.52 o
  17   3  19      697.24      836.54    146.50 o
  19   3  19      209.05      366.45    113.68 o
 -18   4  19      778.33      754.28    114.08 o
 -16   4  19        1.80      -18.88    102.82 o
 -14   4  19      800.61     1068.54    124.55 o
 -12   4  19      819.42      755.33     88.92 o
 -10   4  19       13.02       66.03     44.82 o
  -8   4  19     2612.03     2261.78    137.76 o
  -6   4  19     5156.57     4899.75    175.95 o
  -4   4  19      348.10      468.50    174.59 o
  -2   4  19     2924.81     2852.01    122.21 o
   0   4  19     2373.91     2165.56    160.93 o
   2   4  19      691.61      497.40     95.25 o
   4   4  19       53.77       -5.59     43.57 o
   6   4  19      780.56      859.78    127.99 o
   8   4  19     4633.47     4195.96    177.89 o
  10   4  19     2651.93     2345.15    132.51 o
  12   4  19      115.90      147.78     93.42 o
  14   4  19       36.85       39.21     75.69 o
  16   4  19      393.02      502.24    131.49 o
 -15   5  19      292.86      286.65     72.49 o
 -13   5  19        4.79       44.93     67.20 o
 -11   5  19      697.52      550.31    168.90 o
  -9   5  19      338.70      313.65     83.58 o
  -7   5  19      139.21      241.67     59.21 o
  -5   5  19       21.85       41.94     40.73 o
  -3   5  19     1279.24     1306.27    101.09 o
  -1   5  19      492.30      329.73     88.60 o
   1   5  19     2517.24     2091.07    173.33 o
   3   5  19      742.18      824.80    131.19 o
   5   5  19      700.85      639.24     86.28 o
   7   5  19       94.67      116.91     55.23 o
   9   5  19      872.40      550.50     85.23 o
  11   5  19      106.70      111.08     98.80 o
  13   5  19      482.00      539.91    135.64 o
 -10   6  19      113.16       50.41     67.81 o
  -8   6  19        0.69       92.47     72.45 o
  -6   6  19        8.95       -8.28     66.01 o
  -4   6  19     1214.05      960.36    151.41 o
  -2   6  19     2173.67     1987.43    209.82 o
   0   6  19        0.38       83.53     69.43 o
   2   6  19      925.32      852.83    149.67 o
   4   6  19       22.88       65.84     54.56 o
   6   6  19      137.37      214.16     76.70 o
   8   6  19      315.13      230.69     67.08 o
 -22   0  20     1109.67     1428.06    144.93 o
 -20   0  20     2865.87     2976.80    158.06 o
 -18   0  20      203.09      385.23     78.12 o
 -16   0  20      550.64      408.88    179.36 o
 -14   0  20     5613.44     6618.59    315.93 o
  -8   0  20    36977.47    36026.21   1080.22 o
  -6   0  20     4238.98     4053.23    197.34 o
  -4   0  20     4973.20     4824.34    150.74 o
  -2   0  20      977.27     1068.39     76.82 o
   0   0  20     3580.77     3712.27    123.21 o
   2   0  20     2697.71     2901.54    107.37 o
   4   0  20    38671.65    40168.11    841.92 o
   6   0  20      328.40      263.20     81.30 o
   8   0  20      479.63      498.57     43.56 o
  10   0  20        1.94       59.79     39.29 o
  12   0  20     1791.95     1560.38    179.77 o
  14   0  20     3186.38     3028.98    226.82 o
  16   0  20     4253.51     4425.20    276.81 o
  18   0  20     2696.06     2738.98    232.64 o
  20   0  20      719.98      672.96    156.91 o
 -23   1  20       19.85      145.45     80.02 o
 -21   1  20       12.47       15.84     61.72 o
 -19   1  20       11.23      -15.27     44.99 o
 -17   1  20       10.03      -17.18     31.31 o
 -15   1  20     6032.09     5852.24    134.44 o
 -13   1  20     1631.21     1571.59     69.85 o
 -11   1  20       45.81       73.18     35.71 o
  -9   1  20     1474.54     1566.29     71.97 o
  -7   1  20     6765.19     6615.79    143.44 o
  -5   1  20    13495.52    12321.02    486.91 o
  -3   1  20     5978.41     5809.38    133.21 o
  -1   1  20     7174.29     7332.06    265.75 o
   1   1  20    13814.48    13187.73    218.09 o
   3   1  20     5575.07     5802.78    114.81 o
   5   1  20      177.37      190.65     26.01 o
   7   1  20     2184.78     2260.17     66.49 o
   9   1  20     1550.19     1475.87     72.71 o
  11   1  20    12436.97    11752.62    218.79 o
  13   1  20     6244.44     5856.77    164.41 o
  15   1  20       85.45      -38.40     68.20 o
  17   1  20      151.12      103.05     79.41 o
  19   1  20       12.31       65.57     82.06 o
  21   1  20      596.79      658.23    111.57 o
 -22   2  20      372.87      422.69     92.01 o
 -20   2  20     1409.00     1493.88    179.24 o
 -18   2  20     1034.37     1077.88    111.95 o
 -16   2  20        0.63       38.19     49.79 o
 -14   2  20      880.11      848.30    195.30 o
 -12   2  20     2592.77     2300.53    130.37 o
 -10   2  20    10474.41    10194.33    628.05 o
  -8   2  20     8479.15     8316.35    241.22 o
  -6   2  20      559.84      797.13     87.23 o
  -4   2  20     7530.57     7817.26    295.65 o
  -2   2  20        1.79       27.96     28.38 o
   0   2  20       46.63       33.49     26.87 o
   2   2  20       59.21       82.79     43.79 o
   4   2  20     2185.70     2073.02     65.24 o
   6   2  20     4375.57     4204.39    155.32 o
   8   2  20      448.15      528.22     45.62 o
  10   2  20      348.39      366.57     43.40 o
  12   2  20      163.98      181.44     46.31 o
  14   2  20      495.28      532.11     62.71 o
  16   2  20     1394.57     1530.92     94.68 o
  18   2  20     1291.92     1160.67    107.72 o
  20   2  20       27.88      110.40     74.94 o
 -21   3  20      398.30      385.22     83.68 o
 -19   3  20     1011.15     1000.10    123.49 o
 -17   3  20       46.69       59.40     56.32 o
 -15   3  20      771.62      713.85     91.41 o
 -13   3  20     1675.70     1451.47    121.62 o
 -11   3  20     1902.71     2161.60    123.56 o
  -9   3  20    13963.83    13859.97    360.84 o
  -7   3  20     8932.08     8765.30    289.97 o
  -5   3  20      813.31      926.87     81.36 o
  -3   3  20      544.46      547.69     85.07 o
  -1   3  20      880.17      953.47     96.80 o
   1   3  20      128.45      159.99     39.73 o
   3   3  20     1982.99     1923.28    147.24 o
   5   3  20      579.61      686.51    105.92 o
   7   3  20     9613.70     9032.26    372.40 o
   9   3  20       75.96      122.19     73.02 o
  11   3  20        7.51      -34.68     48.53 o
  13   3  20     1017.61      954.01    147.98 o
  15   3  20      792.39      682.90    128.24 o
  17   3  20       29.00      -58.86     71.80 o
 -18   4  20       78.86       44.17     58.62 o
 -16   4  20        5.05      -22.13     49.00 o
 -14   4  20      729.41      714.90     93.82 o
 -12   4  20     2026.03     1783.98    215.61 o
 -10   4  20      484.19      482.39     73.29 o
  -8   4  20      170.36      165.80     52.43 o
  -6   4  20      283.00      179.46     51.15 o
  -4   4  20      173.66      261.49    100.69 o
  -2   4  20       24.23       22.45     35.87 o
   0   4  20       59.62      110.00     60.67 o
   2   4  20      337.73      320.53     80.59 o
   4   4  20       65.97       17.85     50.07 o
   6   4  20      665.45      642.65    114.67 o
   8   4  20      165.53       79.75     49.49 o
  10   4  20       27.76       49.79     69.51 o
  12   4  20     1352.41     1323.62    188.22 o
  14   4  20      238.33      286.75    105.10 o
  16   4  20       60.78      125.74    101.26 o
 -15   5  20      376.83      309.21     76.16 o
 -13   5  20      155.53       99.10     58.17 o
 -11   5  20      572.22      569.01     85.73 o
  -9   5  20      605.93      651.08     84.01 o
  -7   5  20      613.80      572.66     77.44 o
  -5   5  20       33.37       97.38     46.03 o
  -3   5  20     1928.40     2029.73    170.97 o
  -1   5  20     2876.28     2340.07    183.93 o
   1   5  20      158.16      188.64     76.62 o
   3   5  20        3.60      -12.54     47.45 o
   5   5  20      360.01      415.95    123.70 o
   7   5  20      449.77      411.95    101.62 o
   9   5  20     2401.51     2522.34    157.03 o
  11   5  20      545.04      730.86    146.07 o
  13   5  20      520.45      498.62    138.13 o
 -10   6  20      518.43      648.53     92.65 o
  -8   6  20     1961.19     2329.40    146.78 o
  -6   6  20       63.12      105.54     83.57 o
  -4   6  20      146.40      281.22     97.00 o
  -2   6  20     1119.97     1149.66    167.84 o
   0   6  20      317.90      133.02     80.70 o
   2   6  20       36.02       19.26     75.03 o
   4   6  20     1429.24     1411.32    404.87 o
   6   6  20      683.82      520.24    183.33 o
   8   6  20        2.42       17.20     47.97 o
 -23   1  21      537.15      632.31     85.15 o
 -21   1  21      917.34      893.66    179.31 o
 -19   1  21      143.69       68.62     50.59 o
 -17   1  21      550.41      509.81     46.26 o
 -15   1  21       46.04        3.73     39.30 o
 -13   1  21     2335.05     2313.15     80.60 o
 -11   1  21      646.34      651.26     48.12 o
  -9   1  21     2381.31     2323.71     85.43 o
  -7   1  21      105.74      119.80     33.31 o
  -5   1  21       29.88       30.99     27.40 o
  -3   1  21       71.52       94.58     29.75 o
  -1   1  21       16.11        9.20     21.21 o
   1   1  21      636.99      646.13     40.28 o
   3   1  21       19.10       26.24     22.15 o
   5   1  21       41.98       73.66     19.99 o
   7   1  21      189.75      162.43     26.27 o
   9   1  21      394.78      390.17     44.15 o
  11   1  21    11628.25    11432.59    215.26 o
  13   1  21      223.89      168.31     48.68 o
  15   1  21        3.05       25.53    105.31 o
  17   1  21        0.81       98.52     84.35 o
  19   1  21        2.63      124.63    176.31 o
 -22   2  21       12.72       -5.71     60.49 o
 -20   2  21      302.83      500.35    143.22 o
 -18   2  21       38.10       44.99     71.55 o
 -16   2  21       29.51      101.98    102.07 o
 -14   2  21      479.13      470.14     77.44 o
 -12   2  21     6311.44     6142.67    368.12 o
 -10   2  21      100.30      135.23     52.80 o
  -8   2  21     9131.68     9337.14    357.17 o
  -6   2  21      612.98      628.39     63.33 o
  -4   2  21     2320.83     2389.81    148.79 o
  -2   2  21     4348.40     4152.36    140.25 o
   0   2  21     4210.65     4188.35    133.18 o
   2   2  21     1432.38     1413.45     68.07 o
   4   2  21     3143.79     2932.19    279.61 o
   6   2  21     5700.77     5686.69    187.05 o
   8   2  21     2702.54     2589.83     88.14 o
  10   2  21     1379.76     1167.37     65.12 o
  12   2  21     4211.93     4248.50    131.05 o
  14   2  21       22.94        5.02     45.24 o
  16   2  21     3040.34     2878.58    117.66 o
  18   2  21        2.56      -73.28    189.37 o
  20   2  21      469.35      366.69     86.51 o
 -21   3  21       64.41       -4.96     61.17 o
 -19   3  21      461.80      595.07     95.15 o
 -17   3  21       84.81      148.55     62.94 o
 -15   3  21      874.33     1061.69    188.43 o
 -13   3  21     3448.06     3720.59    166.90 o
 -11   3  21     1231.05     1336.17    111.13 o
  -9   3  21       51.35      -16.49     39.91 o
  -7   3  21     2700.40     3085.36    137.32 o
  -5   3  21       21.90       13.77     34.16 o
  -3   3  21     3332.76     3336.47    176.37 o
  -1   3  21     7401.09     7562.95    282.61 o
   1   3  21        5.64       15.20     30.72 o
   3   3  21    14724.74    14160.98    512.81 o
   5   3  21      441.82      325.28     77.77 o
   7   3  21      233.25      225.63     72.42 o
   9   3  21      371.34      448.23     68.16 o
  11   3  21        7.31       44.14     53.69 o
  13   3  21      906.69     1016.88    151.24 o
  15   3  21      144.26      206.80     95.19 o
  17   3  21      444.00      315.61    108.93 o
 -18   4  21        3.81      154.71     66.79 o
 -16   4  21      541.57      660.34     95.58 o
 -14   4  21     2533.26     2627.98    149.12 o
 -12   4  21        0.19       37.65     50.29 o
 -10   4  21       25.33       20.39     45.49 o
  -8   4  21      549.40      600.93     77.93 o
  -6   4  21     2851.20     2787.01    132.09 o
  -4   4  21      721.38      846.99     82.97 o
  -2   4  21        1.14      -32.81     32.20 o
   0   4  21     1778.41     1802.77    153.25 o
   2   4  21      811.21      739.30    114.75 o
   4   4  21       26.10       22.03     54.08 o
   6   4  21     2551.49     2466.03    185.47 o
   8   4  21      193.31      179.92     75.60 o
  10   4  21     2089.02     1928.74    131.76 o
  12   4  21      664.22      469.59    126.44 o
  14   4  21      266.17      218.00    103.01 o
  16   4  21        1.67       17.19     87.17 o
 -15   5  21       22.47       51.72     59.55 o
 -13   5  21      854.34      908.10    103.73 o
 -11   5  21      233.98      310.26     71.12 o
  -9   5  21      891.15     1121.48    204.62 o
  -7   5  21       15.84       46.40     48.02 o
  -5   5  21      209.51      313.53     62.25 o
  -3   5  21      413.64      332.54     95.99 o
  -1   5  21       16.83       26.12     61.12 o
   1   5  21       19.32       63.25     59.45 o
   3   5  21       53.47      -15.67     54.21 o
   5   5  21      730.03      644.04    121.04 o
   7   5  21      426.94      652.31     94.41 o
   9   5  21      219.91      177.54     63.74 o
  11   5  21      914.39      857.76    159.85 o
  13   5  21      734.75      894.49    171.75 o
 -10   6  21      269.13      542.73     88.11 o
  -8   6  21      154.75      292.16     73.37 o
  -6   6  21       55.77      109.90     84.10 o
  -4   6  21        0.03      -19.38     65.53 o
  -2   6  21      289.16      311.62    103.44 o
   0   6  21       87.42       12.93     68.32 o
   2   6  21      989.95     1093.00    165.18 o
   4   6  21      129.58       97.06     57.28 o
   6   6  21      129.99       11.14     48.18 o
 -22   0  22      827.63      973.56    167.12 o
 -20   0  22     2122.32     2057.42    224.93 o
 -18   0  22      749.22      680.83    134.25 o
 -16   0  22     1402.91     1426.22    171.89 o
 -14   0  22     6972.83     7086.44    334.06 o
 -10   0  22        0.17       23.58     54.99 o
  -8   0  22      383.43      348.99     80.66 o
  -6   0  22    10363.81     9995.93    374.51 o
  -4   0  22     8965.13     8598.78    325.25 o
  -2   0  22     1923.19     1555.07     84.64 o
   0   0  22    15426.56    15331.90    359.35 o
   2   0  22     4497.14     4392.28    142.09 o
   4   0  22     3950.14     4208.50    266.87 o
   6   0  22        0.22      -49.07     43.04 o
   8   0  22     9140.49     9206.69    244.41 o
  10   0  22     5904.26     5828.98    144.05 o
  12   0  22      793.40      753.67    145.95 o
  14   0  22      239.40      296.43    124.97 o
  16   0  22      718.58      689.27    154.93 o
  18   0  22      212.94      108.04    129.03 o
  20   0  22        6.90      -33.42    123.38 o
 -23   1  22      698.29      778.73     95.73 o
 -21   1  22      506.38      573.97     79.98 o
 -19   1  22      665.87      757.04     82.24 o
 -17   1  22      251.63      225.58     39.20 o
 -15   1  22     1394.98     1280.61     66.09 o
 -13   1  22      573.88      601.41     63.42 o
 -11   1  22     3562.09     3536.52    166.93 o
  -9   1  22       99.77       19.02     93.72 o
  -7   1  22     2798.73     2524.75    105.98 o
  -5   1  22     3510.31     3648.09    104.25 o
  -3   1  22     2976.41     3247.29     95.79 o
  -1   1  22        5.57       23.02     22.22 o
   1   1  22     2968.91     2770.12     75.72 o
   3   1  22     4365.50     4270.83     97.46 o
   5   1  22     5518.17     5307.68    112.74 o
   7   1  22     5646.55     5639.49    149.08 o
   9   1  22      380.07      350.22     47.99 o
  11   1  22        8.84        3.17     27.79 o
  13   1  22        2.47       -0.02     42.04 o
  15   1  22     3433.81     3184.30    228.28 o
  17   1  22     2117.68     2346.46    148.68 o
  19   1  22     1602.99     1500.70    137.70 o
 -22   2  22      273.41      286.76     83.94 o
 -20   2  22      202.18      301.01    149.53 o
 -18   2  22        0.20      -92.27     46.13 o
 -16   2  22     1505.56     1648.06    135.36 o
 -14   2  22       36.98      114.35     61.76 o
 -12   2  22     5188.21     5145.02    349.49 o
 -10   2  22      480.20      572.15     75.38 o
  -8   2  22     1359.09     1468.35    107.05 o
  -6   2  22      223.78      221.04     49.43 o
  -4   2  22        7.67       20.58     29.23 o
  -2   2  22    11799.51    11444.41    286.46 o
   0   2  22     1244.75     1265.83    104.22 o
   2   2  22      443.36      378.77     37.75 o
   4   2  22      785.22      731.92     73.98 o
   6   2  22      352.51      428.97     63.53 o
   8   2  22       76.52      119.55     36.02 o
  10   2  22     2815.56     2750.72     87.63 o
  12   2  22      129.79      122.06     36.92 o
  14   2  22     4267.32     3723.68    127.88 o
  16   2  22       35.82       31.76     67.12 o
  18   2  22      149.02      254.48     77.83 o
 -19   3  22      213.60      222.62     74.62 o
 -17   3  22       17.99       58.42     57.27 o
 -15   3  22      174.53      332.09     83.19 o
 -13   3  22     2336.87     2221.65    131.01 o
 -11   3  22     6084.17     6489.21    377.99 o
  -9   3  22     1044.82      821.94     88.49 o
  -7   3  22     1607.12     1802.83    113.03 o
  -5   3  22       52.71       -4.16     37.53 o
  -3   3  22      993.20      911.67    109.31 o
  -1   3  22     3630.12     3625.76    133.00 o
   1   3  22       61.52       37.77     47.20 o
   3   3  22       24.07      135.24     58.64 o
   5   3  22     1127.33     1080.42    131.25 o
   7   3  22      892.84      850.58    120.74 o
   9   3  22      393.16      390.87     66.99 o
  11   3  22      342.82      310.79     63.13 o
  13   3  22     3473.83     3165.08    232.22 o
  15   3  22       20.91      114.28     83.49 o
  17   3  22      343.80      448.17    115.97 o
 -18   4  22      128.34       73.79     84.38 o
 -16   4  22      152.78      157.74     69.45 o
 -14   4  22      886.16      916.36    105.47 o
 -12   4  22       15.70       32.25    122.04 o
 -10   4  22      676.51      834.21    116.90 o
  -8   4  22      799.88      755.45    135.62 o
  -6   4  22      471.64      591.59    141.59 o
  -4   4  22     1100.71     1005.79    190.72 o
  -2   4  22      299.96      337.26     58.01 o
   0   4  22     3103.36     3552.30    216.55 o
   2   4  22     2124.53     2315.09    174.38 o
   4   4  22     2002.89     2007.67    164.79 o
   6   4  22     2518.47     2325.27    179.68 o
   8   4  22       31.72      105.29     49.65 o
  10   4  22      371.40      484.63     77.59 o
  12   4  22      451.14      595.61    135.59 o
  14   4  22       49.61       91.73     87.33 o
  16   4  22      182.87       90.55     99.90 o
 -15   5  22      146.61      118.49     65.32 o
 -13   5  22       72.19       40.83     54.48 o
 -11   5  22       79.57       91.60     71.03 o
  -9   5  22      973.17     1305.09    117.06 o
  -7   5  22      126.11      198.14     61.50 o
  -5   5  22       12.67      105.50     50.16 o
  -3   5  22      139.20      165.78     79.48 o
  -1   5  22        8.26      -47.18     53.47 o
   1   5  22        2.31      -53.92     49.03 o
   3   5  22       15.62       44.49     57.20 o
   5   5  22     2101.20     2122.98    183.14 o
   7   5  22      170.91      223.90     69.07 o
   9   5  22       34.27      110.82     55.55 o
  11   5  22      628.35      697.06     99.93 o
  -8   6  22        0.88       -4.18     66.84 o
  -6   6  22      552.76      539.83    121.28 o
  -4   6  22     1709.66     1729.98    201.19 o
  -2   6  22      413.90      422.53    110.02 o
   0   6  22        2.30      -48.87     64.08 o
   2   6  22      498.51      430.81    116.93 o
   4   6  22      165.52       48.33     56.50 o
   6   6  22      898.98      752.94    103.67 o
 -21   1  23      139.74       99.54     63.02 o
 -19   1  23      909.07      955.13     90.85 o
 -17   1  23     1368.86     1206.25    151.79 o
 -15   1  23       25.67       29.17     33.08 o
 -13   1  23     3979.96     3638.16    102.14 o
 -11   1  23      370.39      391.32     58.94 o
  -9   1  23     4158.87     4049.57    138.53 o
  -7   1  23     6306.17     6465.83    169.20 o
  -5   1  23     7546.06     7984.95    190.61 o
  -3   1  23      314.38      359.99     44.22 o
  -1   1  23     1228.02     1256.83     53.54 o
   1   1  23     1310.29     1382.01     54.63 o
   3   1  23     9832.47    10286.48    183.46 o
   5   1  23     8686.50     9015.63    167.02 o
   7   1  23      716.27      782.20     65.17 o
   9   1  23     2074.86     1919.06     77.75 o
  11   1  23      139.64      153.15     38.65 o
  13   1  23      963.93      939.96     77.41 o
  15   1  23      877.65      902.66    108.32 o
  17   1  23      294.22      459.99     97.05 o
  19   1  23      338.49      364.19     97.61 o
 -20   2  23      183.21      196.99    110.99 o
 -18   2  23       77.89        6.48     58.76 o
 -16   2  23      287.52      345.29     76.08 o
 -14   2  23      681.92      815.67    117.17 o
 -12   2  23      356.05      409.50     72.43 o
 -10   2  23     1452.12     1460.85    112.33 o
  -8   2  23      204.13      325.69     58.50 o
  -6   2  23      250.60      324.18     81.12 o
  -4   2  23      527.54      534.14    127.63 o
  -2   2  23     8907.21     8649.82    231.91 o
   0   2  23     1981.86     2324.95     98.26 o
   2   2  23      296.38      400.90     77.63 o
   4   2  23      578.35      529.56     69.60 o
   6   2  23     2361.97     2487.01    123.02 o
   8   2  23      476.83      466.80     46.45 o
  10   2  23     4825.08     4991.27    122.09 o
  12   2  23     2796.94     2391.76     85.24 o
  14   2  23      145.23      184.13     49.95 o
  16   2  23      744.95      810.88     88.65 o
  18   2  23     1560.72     1681.44    122.87 o
 -19   3  23      587.00      527.01    181.28 o
 -17   3  23       59.26       41.41     56.03 o
 -15   3  23     3471.20     3501.05    168.05 o
 -13   3  23     2441.16     2249.04    139.78 o
 -11   3  23    10547.20    10353.83    304.72 o
  -9   3  23     8921.34     9496.01    324.03 o
  -7   3  23      500.22      556.96    102.84 o
  -5   3  23       29.41       91.79     42.35 o
  -3   3  23     1375.43     1324.24     94.48 o
  -1   3  23      152.22      163.52     46.98 o
   1   3  23     2000.41     1708.39    140.37 o
   3   3  23     4504.39     4599.43    240.76 o
   5   3  23     4246.45     3986.45    222.74 o
   7   3  23      147.98      181.09     66.34 o
   9   3  23      836.99      856.31     96.19 o
  11   3  23      227.10      144.80     82.98 o
  13   3  23       88.55       74.60     85.97 o
  15   3  23     1192.06     1233.78    173.16 o
  17   3  23     4111.04     4388.69    281.04 o
 -18   4  23      180.23       80.01     64.56 o
 -16   4  23      918.58      957.87    112.47 o
 -14   4  23      178.05      143.55     64.08 o
 -12   4  23     2333.93     2671.31    210.30 o
 -10   4  23      454.89      503.00     98.85 o
  -8   4  23      917.32      961.02     97.56 o
  -6   4  23      833.85      809.60    119.34 o
  -4   4  23      354.16      485.57     70.20 o
  -2   4  23     1185.32     1483.59    168.24 o
   0   4  23     1680.61     1517.41    166.12 o
   2   4  23      179.19      269.43     88.00 o
   4   4  23      353.78      355.01     88.71 o
   6   4  23      683.21      602.52    115.84 o
   8   4  23     3283.74     3098.91    183.14 o
  10   4  23     2442.43     2462.37    143.03 o
  12   4  23     1311.68     1520.00    134.63 o
  14   4  23      309.26      194.65    100.67 o
 -13   5  23      123.60      101.83     58.90 o
 -11   5  23       18.24       45.30     54.56 o
  -9   5  23      347.27      498.87     80.69 o
  -7   5  23      571.26      817.05    142.67 o
  -5   5  23      431.61      524.96    116.12 o
  -3   5  23      662.35      704.00    126.94 o
  -1   5  23       12.61       25.24     54.77 o
   1   5  23      774.94      795.71    133.95 o
   3   5  23      521.52      671.47    125.04 o
   5   5  23      454.54      605.58    122.59 o
   7   5  23      177.05       99.20     62.69 o
   9   5  23       78.77       25.17     48.03 o
  11   5  23      178.40       91.77    124.70 o
  -8   6  23      137.12       59.04     80.10 o
  -6   6  23      149.13      191.20     91.02 o
  -4   6  23        0.32       32.31     75.63 o
  -2   6  23        0.32       69.17     75.63 o
   0   6  23       71.66       80.57     78.50 o
   2   6  23        1.30      -94.94     47.47 o
   4   6  23      196.67      284.06     77.21 o
   6   6  23      377.22      334.74     79.40 o
 -22   0  24     2522.23     2220.60    242.14 o
 -20   0  24      722.99      732.59    148.12 o
 -18   0  24     2085.39     1809.00    199.51 o
 -16   0  24      980.72     1102.09    158.22 o
 -14   0  24       96.62       99.56     72.80 o
 -12   0  24      414.92      437.28     99.44 o
 -10   0  24    11996.83    11186.10    432.52 o
  -8   0  24    24862.80    23987.08    772.92 o
  -6   0  24     1994.76     2481.68    165.47 o
  -4   0  24      431.26      504.32     82.73 o
  -2   0  24     4207.76     5066.06    223.71 o
   0   0  24       92.79       51.94     34.47 o
   2   0  24     5588.03     6391.23    186.04 o
   4   0  24     6904.02     7018.12    200.50 o
   6   0  24     3502.06     3482.51    207.75 o
   8   0  24      208.56      157.94     43.64 o
  10   0  24        6.88      119.16    115.17 o
  12   0  24     3273.44     2676.59    211.58 o
  14   0  24     2710.33     2271.06    200.94 o
  16   0  24     1067.12     1154.56    180.47 o
  18   0  24     1547.01     1709.09    208.47 o
 -21   1  24        2.35       -8.22    119.40 o
 -19   1  24        3.29      -13.99     47.18 o
 -17   1  24      809.33      956.93     85.96 o
 -15   1  24     2533.82     2437.81     83.11 o
 -13   1  24     1597.74     1507.29     71.60 o
 -11   1  24     1504.76     1721.17     83.84 o
  -9   1  24       94.83      133.33     48.72 o
  -7   1  24      165.63      163.39     39.89 o
  -5   1  24       90.66       50.78     32.17 o
  -3   1  24    13660.36    13227.97    260.48 o
  -1   1  24     1906.90     1858.85     66.82 o
   1   1  24       80.03      113.90     27.50 o
   3   1  24     3287.74     3605.63     91.42 o
   5   1  24       23.66        9.66     23.44 o
   7   1  24        9.72      -17.65     40.14 o
   9   1  24     1332.31     1405.16     71.36 o
  11   1  24     4179.85     4268.74    114.48 o
  13   1  24      107.45      135.44     77.91 o
  15   1  24      433.00      620.52    143.33 o
  17   1  24       67.59       -9.46     76.79 o
  19   1  24       46.84      128.23     89.31 o
 -20   2  24      773.30      881.00    134.65 o
 -18   2  24       11.50       56.72     57.31 o
 -16   2  24     1906.25     1892.61    293.69 o
 -14   2  24        7.14      -35.72     54.60 o
 -12   2  24      733.33      660.82     87.54 o
 -10   2  24    15999.53    16003.11    608.32 o
  -8   2  24     8721.13     8589.08    436.80 o
  -6   2  24      353.54      501.15     92.25 o
  -4   2  24        9.85        5.44     36.22 o
  -2   2  24     1182.57     1379.06     86.03 o
   0   2  24     2733.80     2814.03    110.65 o
   2   2  24     3070.24     2934.49     91.95 o
   4   2  24    11313.70    10708.76    293.67 o
   6   2  24      550.08      626.52     75.60 o
   8   2  24       63.66       77.44     34.39 o
  10   2  24     1549.19     1671.98     85.12 o
  12   2  24      237.10      283.57     43.70 o
  14   2  24        1.60       27.10     44.02 o
  16   2  24     1183.09     1108.49    102.46 o
  18   2  24      151.03      215.00     93.27 o
 -19   3  24       97.01       46.69     64.91 o
 -17   3  24      204.12       89.55     63.07 o
 -15   3  24     1785.80     1809.67    141.29 o
 -13   3  24      927.61      898.92     98.82 o
 -11   3  24     1564.44     1409.02    166.21 o
  -9   3  24      323.71      320.67    114.15 o
  -7   3  24       49.51      -30.25     30.74 o
  -5   3  24      443.64      316.74     75.63 o
  -3   3  24     1206.79     1174.76    139.77 o
  -1   3  24       27.22       16.14     36.06 o
   1   3  24     1006.55      997.02    129.07 o
   3   3  24      585.27      441.07     92.48 o
   5   3  24      483.50      532.66     97.33 o
   7   3  24     1495.88     1398.83    152.93 o
   9   3  24       38.20      -20.50     38.21 o
  11   3  24      994.93      780.88     91.09 o
  13   3  24      268.49      375.93    110.57 o
  15   3  24      284.46      348.87    106.36 o
  17   3  24      772.32      975.54    164.23 o
 -16   4  24      118.20      110.67     66.14 o
 -14   4  24     1780.05     1757.55    141.50 o
 -12   4  24      534.60      653.99    180.63 o
 -10   4  24      446.16      453.08     77.50 o
  -8   4  24       13.98       16.58     45.36 o
  -6   4  24      546.58      533.32     75.65 o
  -4   4  24      345.13      347.30     62.47 o
  -2   4  24     2355.74     2679.34    191.40 o
   0   4  24      111.69      179.47     69.79 o
   2   4  24      242.95      168.32     71.34 o
   4   4  24      257.53      254.53     89.24 o
   6   4  24      123.92       85.39     66.41 o
   8   4  24      243.75      133.12    117.91 o
  10   4  24        0.33       73.17     49.67 o
  12   4  24      566.61      460.62     83.63 o
  14   4  24        9.64       39.50     89.92 o
 -13   5  24     1062.13     1108.32    197.12 o
 -11   5  24      594.88      572.06     98.41 o
  -9   5  24       58.90       82.02     52.72 o
  -7   5  24        0.02      -16.14     64.23 o
  -5   5  24      263.70      308.85     94.68 o
  -3   5  24       68.08      143.53     80.57 o
  -1   5  24      350.07      301.79     95.38 o
   1   5  24       80.68      108.31     68.04 o
   3   5  24      155.00      267.65     90.17 o
   5   5  24       67.03       58.54     70.25 o
   7   5  24      214.96      154.51     62.05 o
   9   5  24      524.84      384.56     77.52 o
  11   5  24        1.19      -21.98     49.65 o
  -6   6  24       64.50      -18.67     75.19 o
  -4   6  24      150.61      178.36     87.55 o
  -2   6  24      254.33      153.95     89.40 o
   0   6  24       24.72       84.12     83.06 o
   2   6  24       25.51      107.86     85.13 o
   4   6  24       65.47      157.73     64.30 o
 -21   1  25        2.30      -92.40     47.58 o
 -19   1  25     1695.13     1618.64    111.52 o
 -17   1  25      218.75      170.00     58.14 o
 -15   1  25      223.78      248.66     40.31 o
 -13   1  25     2473.86     2310.32    137.32 o
 -11   1  25     2762.37     3081.11    107.14 o
  -9   1  25     2044.86     2122.81    130.55 o
  -7   1  25     2546.64     2591.48    105.38 o
  -5   1  25     2415.55     2528.70     91.15 o
  -3   1  25       68.04       59.01     28.56 o
  -1   1  25      139.64      157.39     49.76 o
   1   1  25     5592.46     5745.56    123.03 o
   3   1  25      449.53      514.48     41.74 o
   5   1  25       70.26       38.21     36.80 o
   7   1  25     1872.43     1920.01     91.92 o
   9   1  25      252.18      229.22     57.64 o
  11   1  25       32.58       17.28     32.50 o
  13   1  25      159.08      118.72     80.23 o
  15   1  25      394.06      383.41     91.74 o
  17   1  25        9.84       48.45     84.16 o
  19   1  25      325.12      537.28    107.42 o
 -20   2  25      698.94      666.00    217.66 o
 -18   2  25        9.42       12.41     59.19 o
 -16   2  25       10.93       -3.10     55.02 o
 -14   2  25       16.48       86.44    126.38 o
 -12   2  25     7873.30     6973.20    235.41 o
 -10   2  25      291.36      334.23     64.22 o
  -8   2  25     5847.06     5789.16    200.44 o
  -6   2  25      135.83      117.39     95.65 o
  -4   2  25      220.42      190.74     47.34 o
  -2   2  25     2210.58     2408.89    106.69 o
   0   2  25     1283.12     1377.89     98.54 o
   2   2  25    14331.47    14214.03    280.29 o
   4   2  25     2100.61     2065.37    114.25 o
   6   2  25     1170.46     1285.08    102.26 o
   8   2  25      873.16      870.91     62.90 o
  10   2  25      775.69      695.69     52.87 o
  12   2  25      246.31      375.46     51.30 o
  14   2  25     1058.83     1153.64     82.36 o
  16   2  25     3906.72     4252.35    171.34 o
  18   2  25      212.29      254.11     85.24 o
 -19   3  25      126.63      116.52     68.09 o
 -17   3  25      600.88      583.47     93.04 o
 -15   3  25     1124.95      967.24    157.40 o
 -13   3  25      399.83      507.27     82.15 o
 -11   3  25       33.82       17.68     48.66 o
  -9   3  25      474.97      514.33     75.36 o
  -7   3  25     1101.01      902.99     90.67 o
  -5   3  25     3172.61     3251.36    246.75 o
  -3   3  25      131.18      145.45     44.43 o
  -1   3  25     4399.72     4334.09    216.81 o
   1   3  25     1145.63     1387.97    153.38 o
   3   3  25      299.43      445.81     92.61 o
   5   3  25     2898.49     2707.01    186.49 o
   7   3  25     7131.14     6973.69    321.95 o
   9   3  25       45.20       69.34     86.39 o
  11   3  25     4344.86     4822.80    193.44 o
  13   3  25     1756.54     2178.27    223.76 o
  15   3  25        0.88       46.28     82.45 o
 -16   4  25       17.56      151.06     62.93 o
 -14   4  25      421.51      370.48     80.22 o
 -12   4  25     1408.44     1436.62    128.22 o
 -10   4  25     4316.59     4273.67    184.66 o
  -8   4  25      711.61      803.77     91.47 o
  -6   4  25     1540.06     1504.02    116.37 o
  -4   4  25      602.81      659.61     77.21 o
  -2   4  25      268.94      181.75     72.52 o
   0   4  25      230.93      274.99     87.01 o
   2   4  25     2177.77     2459.81    189.55 o
   4   4  25     1528.03     1660.77    181.26 o
   6   4  25      414.35      582.53    118.64 o
   8   4  25      207.82      227.46     63.28 o
  10   4  25       18.81      -11.44     43.32 o
  12   4  25       80.94      133.22    102.52 o
  14   4  25     2192.20     1970.04    235.19 o
 -13   5  25      422.10      338.06     83.05 o
 -11   5  25      131.75      218.95     69.39 o
  -9   5  25        0.52      -34.08     49.79 o
  -7   5  25      555.61      747.60     93.69 o
  -5   5  25      998.15     1122.88    161.96 o
  -3   5  25        2.40      -13.80     55.65 o
  -1   5  25     1225.99     1159.02    161.21 o
   1   5  25      536.96      627.60    119.35 o
   3   5  25       80.03       85.16     66.76 o
   5   5  25      146.75      168.75     80.76 o
   7   5  25      466.45      512.13     87.55 o
   9   5  25     1113.90     1166.75    127.88 o
  -6   6  25      115.36      130.81     78.54 o
  -4   6  25      557.56      597.60    136.77 o
  -2   6  25        5.94       40.75     71.17 o
   0   6  25       30.42       20.50     70.86 o
   2   6  25       22.57       53.00     80.76 o
 -22   0  26      570.63      541.42    144.17 o
 -20   0  26       82.01       90.48     94.33 o
 -18   0  26     6981.73     6142.33    332.59 o
 -16   0  26       19.40      -42.18     66.31 o
 -14   0  26       16.82       17.13     62.21 o
 -12   0  26      272.25      272.11     92.03 o
 -10   0  26     9452.95     9056.97    261.13 o
  -8   0  26     1906.29     1868.63    151.27 o
  -6   0  26     2016.31     2182.26    159.25 o
  -4   0  26     1448.48     1797.10    131.82 o
  -2   0  26     1024.30      941.05    106.61 o
   0   0  26     1925.11     2278.14    137.89 o
   2   0  26     3682.25     3568.46    171.76 o
   4   0  26     3773.73     3648.45    138.55 o
   6   0  26       34.31       44.38     33.19 o
   8   0  26     3570.80     3820.94    144.89 o
  10   0  26      330.47      461.28    129.93 o
  12   0  26      446.01      383.83    127.24 o
  14   0  26       97.52      167.47    126.89 o
  16   0  26     1780.44     1798.96    208.29 o
  18   0  26      454.18      507.90    152.87 o
 -21   1  26      800.06      902.26     95.02 o
 -19   1  26      388.36      388.25     68.18 o
 -17   1  26      414.28      437.45     85.67 o
 -15   1  26     2441.65     2347.49     99.54 o
 -13   1  26       90.58      140.01     42.00 o
 -11   1  26     1891.22     1736.83     86.47 o
  -9   1  26       81.53       57.40     37.06 o
  -7   1  26      790.23      822.79     61.42 o
  -5   1  26        7.02       45.75     32.08 o
  -3   1  26     3467.64     3185.68    121.25 o
  -1   1  26       10.28       42.98     25.27 o
   1   1  26     5404.11     5535.62    123.36 o
   3   1  26     1600.29     1680.15     64.96 o
   5   1  26        6.00       55.70     36.92 o
   7   1  26      131.34       93.83     39.50 o
   9   1  26     5422.71     5303.95    153.98 o
  11   1  26      449.29      403.78     57.75 o
  13   1  26     1532.57     1423.99    180.41 o
  15   1  26      161.40      127.59     85.43 o
  17   1  26      202.69      231.72     88.95 o
 -20   2  26      106.40      127.52     71.59 o
 -18   2  26      304.92      235.85    101.34 o
 -16   2  26     1338.30     1474.18    265.57 o
 -14   2  26     2980.66     3009.95    161.22 o
 -12   2  26      649.95      758.70    101.56 o
 -10   2  26     1143.88     1313.67    111.08 o
  -8   2  26      156.33      196.07     52.39 o
  -6   2  26       28.36       42.72     40.26 o
  -4   2  26      502.01      566.55    169.29 o
  -2   2  26     1322.67     1412.19    120.01 o
   0   2  26     1817.43     1686.49     75.17 o
   2   2  26     5434.14     5372.36    189.18 o
   4   2  26      465.11      349.55    162.18 o
   6   2  26     9741.56     9224.46    270.40 o
   8   2  26      933.67      926.38     59.46 o
  10   2  26      441.49      439.61     46.77 o
  12   2  26       41.19       40.49     36.22 o
  14   2  26       56.05      121.43     50.96 o
  16   2  26      285.48      383.78     78.62 o
 -19   3  26       31.93      -10.30     60.85 o
 -17   3  26       42.10       67.89     92.84 o
 -15   3  26       55.12       32.15     62.61 o
 -13   3  26       14.73        4.13     50.26 o
 -11   3  26      109.43       24.28     49.73 o
  -9   3  26      129.24      126.91     53.74 o
  -7   3  26        2.95       15.96     39.80 o
  -5   3  26     4773.13     4353.12    165.33 o
  -3   3  26     2334.18     2131.67    111.98 o
  -1   3  26     1150.81     1103.13     92.45 o
   1   3  26       61.13       58.49     52.92 o
   3   3  26      433.30      434.98     65.79 o
   5   3  26      809.26      627.94    105.49 o
   7   3  26      765.07      902.94    127.21 o
   9   3  26       33.34       28.80     71.92 o
  11   3  26        6.51        5.00     43.74 o
  13   3  26      424.99      325.45    103.60 o
  15   3  26      185.90      173.05     92.99 o
 -16   4  26     1773.01     1612.78    144.42 o
 -14   4  26      197.82      187.99     70.00 o
 -12   4  26        7.26       79.29     54.32 o
 -10   4  26       75.98       98.39     57.18 o
  -8   4  26      236.24      286.18     65.90 o
  -6   4  26       48.54      -58.71     39.00 o
  -4   4  26     1822.25     1750.35    121.98 o
  -2   4  26      568.69      536.35    107.33 o
   0   4  26      122.48      153.03     71.28 o
   2   4  26      184.29      283.66     87.69 o
   4   4  26     2941.63     2799.72    202.13 o
   6   4  26      144.66      103.67     68.21 o
   8   4  26     1552.28     1665.62    140.27 o
  10   4  26      116.27       81.91     73.76 o
  12   4  26        6.95       -7.41     46.99 o
  14   4  26      475.44      309.87    118.63 o
 -13   5  26      331.43      295.81     79.18 o
 -11   5  26       39.84       70.59     55.61 o
  -9   5  26     1119.47     1153.42    116.94 o
  -7   5  26      147.92      167.43     84.89 o
  -5   5  26      129.43       85.52     74.29 o
  -3   5  26      144.39      335.87    100.89 o
  -1   5  26     2087.33     2367.92    231.96 o
   1   5  26      438.31      325.98     99.66 o
   3   5  26      459.95      519.80    116.66 o
   5   5  26      232.62      299.06    100.40 o
   7   5  26     1787.24     1869.71    431.09 o
   9   5  26      911.29      908.01    161.46 o
  -4   6  26       49.89       22.17     71.18 o
  -2   6  26      510.12      542.22    130.37 o
   0   6  26       39.23      159.67     90.73 o
 -21   1  27       65.14       86.26     70.71 o
 -19   1  27        0.37      -29.22     55.59 o
 -17   1  27       58.10      102.36     64.42 o
 -15   1  27       57.86       33.54     55.83 o
 -13   1  27        5.03       -1.89     34.73 o
 -11   1  27     2452.24     2066.06     87.74 o
  -9   1  27      466.82      472.78     53.31 o
  -7   1  27     2585.40     2630.21     96.48 o
  -5   1  27      225.80      149.96     59.44 o
  -3   1  27       43.32       39.83     34.32 o
  -1   1  27     1107.24     1287.84     61.72 o
   1   1  27      260.32      245.99     35.25 o
   3   1  27       65.57      134.47     29.64 o
   5   1  27       26.09       30.28     37.38 o
   7   1  27      642.28      612.58     71.55 o
   9   1  27     1740.23     1624.59     89.25 o
  11   1  27      165.06      197.73     41.23 o
  13   1  27      134.98      184.76     86.14 o
  15   1  27     2160.07     2403.71    154.31 o
  17   1  27        8.00     -148.96     74.48 o
 -20   2  27      286.30      297.40     86.20 o
 -18   2  27      250.48      298.08     83.73 o
 -16   2  27     4451.39     4735.92    202.27 o
 -14   2  27      305.53      363.77     74.16 o
 -12   2  27     2190.36     1965.20    140.86 o
 -10   2  27      157.91      140.23     53.66 o
  -8   2  27     1502.38     1684.34    120.24 o
  -6   2  27     6286.78     5985.33    201.12 o
  -4   2  27     6683.51     6195.10    197.83 o
  -2   2  27     1131.45     1084.23     84.64 o
   0   2  27     1162.49     1198.04     69.48 o
   2   2  27      737.69      868.66     88.16 o
   4   2  27     3078.24     3170.77    143.57 o
   6   2  27      143.93      146.86     54.66 o
   8   2  27     9783.08     9556.74    210.28 o
  10   2  27     1805.44     1943.35     76.23 o
  12   2  27        3.60       42.68     35.27 o
  14   2  27        9.40       65.74     47.79 o
  16   2  27      319.54      306.36     76.64 o
 -19   3  27       74.31      148.16     73.80 o
 -17   3  27        1.49       47.30     59.89 o
 -15   3  27     1882.98     1888.06    149.02 o
 -13   3  27      115.86      172.74     61.99 o
 -11   3  27      330.18      257.70    101.29 o
  -9   3  27       27.83       85.69     57.00 o
  -7   3  27      813.72      883.06    103.64 o
  -5   3  27      115.08      144.61     49.63 o
  -3   3  27       95.93      117.53     46.75 o
  -1   3  27      336.70      420.36     99.35 o
   1   3  27        1.71       41.49     53.35 o
   3   3  27     8294.43     7799.94    244.44 o
   5   3  27       13.71       69.06     60.70 o
   7   3  27      100.04       29.49     53.36 o
   9   3  27      342.02      345.12     71.04 o
  11   3  27      598.92      661.36    152.57 o
  13   3  27      287.22      441.77    119.29 o
  15   3  27     1238.62     1176.67    175.08 o
 -16   4  27     2012.00     1883.29    156.64 o
 -14   4  27     2205.68     1788.18    149.03 o
 -12   4  27      153.16       48.58     55.28 o
 -10   4  27      250.95      105.06     61.20 o
  -8   4  27     1039.25     1087.67    106.11 o
  -6   4  27       72.47       97.19     50.83 o
  -4   4  27     4747.75     4693.91    271.61 o
  -2   4  27     3993.99     3927.04    245.31 o
   0   4  27        8.72       -3.19     49.88 o
   2   4  27       56.88      102.93     74.29 o
   4   4  27      598.37      566.31    114.01 o
   6   4  27       90.23      141.97     76.86 o
   8   4  27       58.04        5.68     74.25 o
  10   4  27      171.17      207.96     67.03 o
  12   4  27      144.69       61.21     56.72 o
 -11   5  27      209.82      219.06     73.76 o
  -9   5  27      946.20     1153.61    119.11 o
  -7   5  27       36.24       40.46     78.34 o
  -5   5  27     1144.19     1107.02    159.03 o
  -3   5  27      553.94      582.87    122.63 o
  -1   5  27      384.44      221.03     84.18 o
   1   5  27      218.55      281.18     95.84 o
   3   5  27      630.50      565.31    122.57 o
   5   5  27     1507.10     1783.93    205.98 o
   7   5  27      140.52      251.38    132.00 o
   9   5  27       19.08      -36.01     53.77 o
 -20   0  28     1022.87     1159.51    104.08 o
 -18   0  28     1645.34     1877.79    148.69 o
 -16   0  28      870.75      907.64    172.48 o
 -14   0  28      638.67      572.21    123.76 o
 -12   0  28      634.56      661.57     79.46 o
 -10   0  28       10.68      -21.53     43.39 o
  -8   0  28      189.31      275.40     61.95 o
  -6   0  28     3783.87     3641.64    204.29 o
  -4   0  28     4485.74     4415.35    223.03 o
  -2   0  28      950.74      923.73    109.05 o
   0   0  28     1189.40     1195.39    104.66 o
   2   0  28     2621.32     2642.91    201.25 o
   4   0  28     1214.91     1208.94     89.69 o
   6   0  28     3853.63     3474.37    137.91 o
   8   0  28     9573.92     9242.43    400.45 o
  10   0  28     1111.71     1063.36    155.47 o
  12   0  28      442.23      363.10    135.35 o
  14   0  28      523.02      562.12    146.02 o
  16   0  28      239.40      225.46    138.84 o
  18   0  28     3305.06     3475.03    264.92 o
 -21   1  28      152.25       45.89     73.40 o
 -19   1  28      309.88      301.65    107.04 o
 -17   1  28       59.14       14.38     82.41 o
 -15   1  28      507.86      366.77     77.92 o
 -13   1  28     2864.05     2615.42    118.21 o
 -11   1  28     1312.84     1336.17     79.35 o
  -9   1  28     5603.70     5324.52    155.43 o
  -7   1  28      741.15      793.86     64.51 o
  -5   1  28     1340.37     1512.94     80.82 o
  -3   1  28      373.01      374.14     41.96 o
  -1   1  28     6464.02     6219.84    135.96 o
   1   1  28     1153.24     1160.50     62.33 o
   3   1  28     4507.12     4451.24    129.50 o
   5   1  28      352.63      310.89     63.02 o
   7   1  28      453.13      491.50     61.59 o
   9   1  28      764.59      602.15     67.50 o
  11   1  28     1439.03     1122.87    113.81 o
  13   1  28     3469.79     3371.84    169.31 o
  15   1  28     1383.31     1296.21    126.24 o
  17   1  28      157.72      140.73     90.45 o
 -20   2  28      167.87      123.48     74.03 o
 -18   2  28      157.24       66.08     63.09 o
 -16   2  28      625.62      784.70    103.36 o
 -14   2  28        9.31      -47.57     49.60 o
 -12   2  28      190.95      208.00     65.30 o
 -10   2  28     1034.16      853.99     92.59 o
  -8   2  28      631.16      601.33     79.62 o
  -6   2  28      564.65      563.00     73.76 o
  -4   2  28       17.74       30.83     39.20 o
  -2   2  28      603.82      707.52     71.92 o
   0   2  28      108.89       79.04     34.12 o
   2   2  28      425.68      382.12     66.97 o
   4   2  28     1656.32     1682.18    110.13 o
   6   2  28      464.18      290.34     64.05 o
   8   2  28      131.00      173.45     83.38 o
  10   2  28     1852.78     1993.97     77.83 o
  12   2  28       55.93       33.29     54.68 o
  14   2  28       79.25       48.91     63.67 o
  16   2  28        0.02       44.48    104.81 o
 -17   3  28       19.59      -49.86     65.16 o
 -15   3  28        1.24       78.19     61.42 o
 -13   3  28     2658.71     2500.02    155.72 o
 -11   3  28      161.58      292.25     68.66 o
  -9   3  28       61.77      -14.60     39.98 o
  -7   3  28       11.11       39.39     44.53 o
  -5   3  28     1988.61     1750.40    115.45 o
  -3   3  28     2628.51     2404.42    122.71 o
  -1   3  28        0.27       34.97     56.42 o
   1   3  28      155.07      257.87     86.77 o
   3   3  28     1422.52     1317.58    107.41 o
   5   3  28      543.31      466.02    100.64 o
   7   3  28     1115.03     1357.89    160.61 o
   9   3  28     1567.09     1630.56    131.65 o
  11   3  28      938.29      846.44     99.13 o
  13   3  28       55.34       64.75     51.23 o
  15   3  28      508.56      417.06    126.22 o
 -16   4  28      198.35      372.97     86.43 o
 -14   4  28      386.53      242.92     73.97 o
 -12   4  28     1185.79     1148.53    120.59 o
 -10   4  28      137.31       70.77     56.93 o
  -8   4  28      131.62      104.28     85.56 o
  -6   4  28     1178.94     1456.44    119.96 o
  -4   4  28      294.66      259.29     84.96 o
  -2   4  28       11.10        0.90     56.75 o
   0   4  28     1079.23      918.22    145.52 o
   2   4  28       69.84      163.49     81.22 o
   4   4  28      658.73      544.48    114.65 o
   6   4  28     1872.62     1595.93    183.31 o
   8   4  28      252.54      206.18     67.36 o
  10   4  28        0.82        7.27     47.30 o
  12   4  28      389.51      404.71     84.38 o
 -11   5  28     1492.31     1479.50    137.61 o
  -9   5  28      599.36      583.17     98.51 o
  -7   5  28       37.37       95.09     85.50 o
  -5   5  28      177.19       75.38     74.54 o
  -3   5  28     1566.78     1972.59    212.77 o
  -1   5  28       84.00      256.76     91.28 o
   1   5  28      899.50     1197.22    168.23 o
   3   5  28      333.11      296.04     98.58 o
   5   5  28      139.16      227.84     97.51 o
   7   5  28       14.77      107.69     64.10 o
 -19   1  29      333.00      441.28     93.48 o
 -17   1  29     1576.21     1443.07    141.12 o
 -15   1  29      334.16      252.83     70.75 o
 -13   1  29      464.72      547.40     66.02 o
 -11   1  29        7.43       19.29     36.05 o
  -9   1  29      453.56      457.59     52.72 o
  -7   1  29      113.02      161.89     43.92 o
  -5   1  29      772.74      852.85     58.08 o
  -3   1  29     5496.86     5532.96    128.99 o
  -1   1  29      162.21      170.89     35.86 o
   1   1  29      519.58      546.79     46.69 o
   3   1  29     1633.12     1682.99     68.60 o
   5   1  29      459.74      432.07     57.18 o
   7   1  29      414.41      493.70     61.78 o
   9   1  29      229.75      252.01     53.57 o
  11   1  29       12.72       14.22     75.78 o
  13   1  29       17.02      -94.33    114.47 o
  15   1  29     1089.46      982.69    118.35 o
  17   1  29       21.69      129.51     93.11 o
 -18   2  29      552.93      497.78     93.33 o
 -16   2  29      328.75      163.92    115.41 o
 -14   2  29        6.78        9.06     56.14 o
 -12   2  29        1.51        4.88     47.19 o
 -10   2  29     1630.41     1497.34    120.99 o
  -8   2  29      656.78      726.53     86.25 o
  -6   2  29     1108.83     1094.97     94.85 o
  -4   2  29      513.76      472.78     66.73 o
  -2   2  29     3243.39     2949.29    124.74 o
   0   2  29     1336.81     1188.39     75.09 o
   2   2  29     3435.93     3277.90    150.21 o
   4   2  29      125.61       86.00     99.51 o
   6   2  29     1304.20     1276.12    108.09 o
   8   2  29       56.44        8.73     46.75 o
  10   2  29       40.32      100.37     34.43 o
  12   2  29      702.98      831.32     60.94 o
  14   2  29      208.00      246.62     67.26 o
  16   2  29      246.06      281.61    164.00 o
 -17   3  29     1881.62     2098.16    204.22 o
 -15   3  29     7303.13     6379.13    247.33 o
 -13   3  29       44.56       86.47     57.87 o
 -11   3  29      185.38      129.99     57.89 o
  -9   3  29     1003.24      938.40     99.63 o
  -7   3  29      105.03       48.81     45.52 o
  -5   3  29     2882.78     2871.81    138.24 o
  -3   3  29     1886.39     1756.84    106.67 o
  -1   3  29      272.40      265.42     79.92 o
   1   3  29      834.37      740.09    124.55 o
   3   3  29      841.80      860.16     91.77 o
   5   3  29     3513.59     3411.50    161.81 o
   7   3  29     5189.36     4725.15    260.36 o
   9   3  29      323.91      428.96     75.46 o
  11   3  29       50.43       20.28     50.14 o
  13   3  29       38.08       71.41     68.45 o
 -14   4  29      257.20      344.72    174.80 o
 -12   4  29      736.39      723.81    185.08 o
 -10   4  29      699.66      721.49     95.73 o
  -8   4  29       23.21      -61.82     39.20 o
  -6   4  29      305.06      171.13     59.69 o
  -4   4  29      473.91      410.94    101.23 o
  -2   4  29      755.17      809.17    136.68 o
   0   4  29     1940.55     2396.93    195.17 o
   2   4  29     3054.22     3030.26    215.65 o
   4   4  29      371.55      261.79     88.62 o
   6   4  29        1.02       30.95     67.08 o
   8   4  29       72.19       15.82     49.32 o
  10   4  29        8.60       -4.41     51.22 o
  12   4  29      753.48      747.14    101.27 o
 -11   5  29       12.05       31.03     57.64 o
  -9   5  29      542.00      588.48     92.97 o
  -7   5  29       17.58      -49.51     67.20 o
  -5   5  29     1204.03     1087.53    165.11 o
  -3   5  29        0.31      -26.23     60.66 o
  -1   5  29       19.49       10.41     65.94 o
   1   5  29       78.69      176.97     84.81 o
   3   5  29        6.74      -65.09     52.47 o
   5   5  29        2.37       54.57     69.95 o
   7   5  29      325.55      298.55     77.69 o
 -20   0  30      257.83      304.80     81.27 o
 -18   0  30      457.96      606.04    122.40 o
 -16   0  30      156.43       97.08    137.58 o
 -14   0  30     1657.89     1482.74    114.68 o
 -12   0  30      401.58      541.10     78.85 o
 -10   0  30     7741.60     7763.78    243.03 o
  -8   0  30       36.32       75.15     53.32 o
  -6   0  30      943.98     1037.74     93.71 o
  -4   0  30      401.80      370.41     63.90 o
  -2   0  30      111.21       69.99     42.38 o
   0   0  30    12876.55    12783.33    329.54 o
   2   0  30     3956.56     3965.67    164.07 o
   4   0  30     3058.38     3117.42    158.90 o
   6   0  30      549.69      731.68     77.45 o
   8   0  30       11.48       -3.17    108.70 o
  10   0  30      296.40      523.84    135.37 o
  12   0  30     4766.38     4862.12    287.20 o
  14   0  30     3200.19     2631.43    226.50 o
  16   0  30     1451.87     1363.69    196.49 o
 -19   1  30     1851.87     1773.40    152.24 o
 -17   1  30      416.07      545.84     93.42 o
 -15   1  30     1440.22     1461.42    128.80 o
 -13   1  30      201.12      150.49     42.44 o
 -11   1  30     1212.40     1188.35     77.23 o
  -9   1  30     6123.16     5874.66    156.31 o
  -7   1  30      101.98       81.28     35.09 o
  -5   1  30     3344.03     3094.74     95.83 o
  -3   1  30     4064.56     4080.09    110.00 o
  -1   1  30     2503.36     2366.48     82.53 o
   1   1  30      307.83      386.25     42.62 o
   3   1  30     5146.74     5234.72    123.21 o
   5   1  30      645.71      706.71     78.54 o
   7   1  30     3491.51     3406.53    122.37 o
   9   1  30     1064.55     1110.25     86.70 o
  11   1  30      368.50      526.28     98.05 o
  13   1  30       33.82       22.37     76.40 o
  15   1  30      104.78      245.80     93.14 o
 -18   2  30        9.55       20.48     68.15 o
 -16   2  30     2028.04     1639.26    160.20 o
 -14   2  30     1681.31     1554.03    134.57 o
 -12   2  30      573.62      690.35    112.41 o
 -10   2  30      182.90      280.28     87.44 o
  -8   2  30      223.83      267.10     59.76 o
  -6   2  30       14.95       14.80     42.79 o
  -4   2  30     1473.58     1360.97    128.48 o
  -2   2  30      136.21      104.43     40.91 o
   0   2  30      934.99     1009.15     70.80 o
   2   2  30     8444.08     8345.11    257.57 o
   4   2  30        7.33      -38.15    106.80 o
   6   2  30      321.50      336.26     68.41 o
   8   2  30     1010.26     1026.61    129.10 o
  10   2  30      337.06      286.36    110.53 o
  12   2  30      799.30      917.43    127.65 o
  14   2  30      622.68      707.45    170.24 o
 -17   3  30      809.09      655.80    102.68 o
 -15   3  30     2615.74     2289.06    274.11 o
 -13   3  30      613.17      614.52     94.02 o
 -11   3  30     3533.41     3338.87    164.21 o
  -9   3  30      989.73     1085.86    105.28 o
  -7   3  30      109.10       70.02     54.83 o
  -5   3  30      849.35      680.06     82.13 o
  -3   3  30     5652.55     5576.45    193.80 o
  -1   3  30      367.36      588.11    113.46 o
   1   3  30      575.59      596.17     79.84 o
   3   3  30     2630.79     2401.80    203.86 o
   5   3  30      148.33      101.78     55.27 o
   7   3  30      466.26      476.27    103.45 o
   9   3  30       70.84       65.66     50.13 o
  11   3  30      934.12      921.35    102.47 o
  13   3  30       44.35       11.45     52.17 o
 -14   4  30      159.81      182.65     73.74 o
 -12   4  30      686.32      617.96    154.13 o
 -10   4  30      160.01      169.66     63.46 o
  -8   4  30       36.58       11.59     48.67 o
  -6   4  30      187.57      251.59     90.62 o
  -4   4  30      135.87      139.10     78.42 o
  -2   4  30      702.47      506.09    115.75 o
   0   4  30       12.02       48.64     70.72 o
   2   4  30       27.92      -65.67     52.43 o
   4   4  30     1932.57     1851.45    196.08 o
   6   4  30     1910.20     2103.72    181.92 o
   8   4  30     1310.43     1309.75    278.14 o
  10   4  30      278.18      312.65     73.59 o
  -9   5  30       23.64     -111.74     55.87 o
  -7   5  30      600.79      901.43    164.09 o
  -5   5  30     1328.59     1329.48    185.49 o
  -3   5  30      169.01      254.74     97.90 o
  -1   5  30        3.07       40.87     70.99 o
   1   5  30      153.32      159.25     84.41 o
   3   5  30       25.70      144.59     81.57 o
   5   5  30     2405.32     2157.54    232.25 o
 -19   1  31        1.86       42.31     64.88 o
 -17   1  31        3.00       -5.39     59.59 o
 -15   1  31      852.96      965.72    110.87 o
 -13   1  31      875.70      888.30    102.09 o
 -11   1  31       28.46        8.40     37.67 o
  -9   1  31     3239.08     3215.12    111.60 o
  -7   1  31        5.43       13.30     33.63 o
  -5   1  31     2819.01     2900.84     94.03 o
  -3   1  31      142.38      154.66     36.71 o
  -1   1  31      125.19      154.95     37.02 o
   1   1  31     2229.82     2316.52     81.75 o
   3   1  31      149.22      162.32     55.83 o
   5   1  31     1888.80     1761.17     92.96 o
   7   1  31     2892.12     2914.83    114.18 o
   9   1  31     2403.25     2316.46    107.71 o
  11   1  31       34.24       36.73     78.81 o
  13   1  31      149.98       95.93     82.69 o
  15   1  31       17.95      113.55     87.38 o
 -18   2  31      424.54      416.45     92.28 o
 -16   2  31     1326.41     1278.76    131.62 o
 -14   2  31      551.88      728.51    101.69 o
 -12   2  31     4740.34     4402.19    454.62 o
 -10   2  31       59.40       75.14     53.35 o
  -8   2  31      235.80      257.29     62.58 o
  -6   2  31      890.86      884.87     89.18 o
  -4   2  31      832.62      883.22     87.59 o
  -2   2  31     3473.45     3342.32    116.42 o
   0   2  31     2722.96     2698.44    156.83 o
   2   2  31     2339.70     2607.58    136.23 o
   4   2  31     1890.46     1985.78    123.25 o
   6   2  31       74.26      169.32     57.23 o
   8   2  31     1631.17     1997.06    126.81 o
  10   2  31      336.17      242.08     69.57 o
  12   2  31     1017.10      951.74    300.08 o
  14   2  31      413.51      295.55    153.65 o
 -17   3  31     1854.01     1906.06    159.96 o
 -15   3  31       23.98      112.29     63.05 o
 -13   3  31      918.49      699.84     99.18 o
 -11   3  31     4014.11     4090.11    185.97 o
  -9   3  31      222.10      180.57     61.32 o
  -7   3  31      266.58      155.30     83.79 o
  -5   3  31      992.39      961.39     95.22 o
  -3   3  31        4.52      -38.19     51.33 o
  -1   3  31     1046.12     1079.26    149.02 o
   1   3  31      826.56      917.49     95.96 o
   3   3  31     2551.00     2642.93    144.34 o
   5   3  31      298.36      316.00     74.61 o
   7   3  31     1722.24     1789.96    135.59 o
   9   3  31      105.41      126.01     63.27 o
  11   3  31      258.21      328.10     71.38 o
  13   3  31       74.88       91.12     74.54 o
 -14   4  31      984.77     1107.14    125.28 o
 -12   4  31      771.68      801.38    107.63 o
 -10   4  31       37.54       56.91     65.00 o
  -8   4  31        1.08      -54.89     47.55 o
  -6   4  31      148.33      139.84     75.38 o
  -4   4  31     1251.55     1440.51    180.16 o
  -2   4  31       10.79      -27.57     50.93 o
   0   4  31     2299.86     2517.02    205.80 o
   2   4  31        6.87      -37.85     52.24 o
   4   4  31      245.79      293.12     98.43 o
   6   4  31       29.38      -12.75     58.55 o
   8   4  31      538.25      415.02    109.41 o
  10   4  31      399.21      403.99     83.31 o
  -9   5  31       26.88       36.39     75.91 o
  -7   5  31      299.20      486.23    131.95 o
  -5   5  31      125.37       73.51     80.80 o
  -3   5  31        5.54      -40.70     53.13 o
  -1   5  31      118.47       73.17     76.81 o
   1   5  31        3.22       26.12     63.04 o
   3   5  31       46.06      122.97     82.98 o
   5   5  31      411.56      598.90    135.68 o
 -18   0  32     1936.45     1843.49    289.59 o
 -16   0  32      572.36      678.76     89.69 o
 -14   0  32     1570.46     1672.59    120.73 o
 -12   0  32     3918.58     3839.56    164.55 o
 -10   0  32       77.20       45.08     51.00 o
  -8   0  32      131.69       74.78     53.42 o
  -6   0  32    15132.35    14556.77    648.94 o
  -4   0  32     3669.16     3512.58    147.19 o
  -2   0  32       41.46       23.32     64.84 o
   0   0  32      817.46      906.39     87.39 o
   2   0  32      279.37      311.19     62.02 o
   4   0  32      436.23      373.75     63.50 o
   6   0  32     1691.22     1941.56    191.67 o
   8   0  32       12.46      -25.84    110.01 o
  10   0  32     1659.88     1468.97    182.47 o
  12   0  32      125.79       54.49    124.42 o
  14   0  32       99.12      234.75    128.93 o
  16   0  32      159.33      285.03    147.27 o
 -19   1  32        5.68       35.45     74.63 o
 -17   1  32      297.61      229.00     75.49 o
 -15   1  32      642.77      552.20     89.21 o
 -13   1  32     1240.01     1271.73    122.35 o
 -11   1  32     2937.11     2829.32    149.60 o
  -9   1  32        3.52       28.86     34.97 o
  -7   1  32        1.93      -27.85     32.71 o
  -5   1  32        1.01       40.28     33.84 o
  -3   1  32       78.75      137.64     36.83 o
  -1   1  32     4417.56     4493.06    116.22 o
   1   1  32     3895.53     3979.61    108.45 o
   3   1  32     2371.54     2244.09     99.69 o
   5   1  32       16.96       55.86     42.74 o
   7   1  32       29.69       69.91     42.55 o
   9   1  32      675.29      753.25    103.80 o
  11   1  32      538.98      421.85     94.26 o
  13   1  32     2559.77     2874.31    162.15 o
  15   1  32     2309.91     2475.25    161.14 o
 -18   2  32      268.90      313.67     84.62 o
 -16   2  32     3967.59     3718.67    192.25 o
 -14   2  32       30.28       45.80     57.54 o
 -12   2  32      144.04       61.67     54.77 o
 -10   2  32      284.13      342.51     69.29 o
  -8   2  32      616.88      611.80     82.01 o
  -6   2  32     1502.42     1487.73    114.98 o
  -4   2  32      645.52      707.73     79.65 o
  -2   2  32     1077.98     1097.65     78.09 o
   0   2  32     4423.83     4254.82    274.84 o
   2   2  32     1719.60     1731.53    125.40 o
   4   2  32      777.59      767.29     92.03 o
   6   2  32     9064.65     9142.80    282.76 o
   8   2  32        1.58       97.12     54.98 o
  10   2  32      403.85      310.44     58.56 o
  12   2  32      486.86      405.66    160.89 o
  14   2  32      126.52      -68.09    135.10 o
 -15   3  32      257.35      327.81    100.14 o
 -13   3  32      231.43      132.16     68.30 o
 -11   3  32       12.14       18.56     53.38 o
  -9   3  32       27.91       85.14     57.09 o
  -7   3  32        1.18      -23.90     40.43 o
  -5   3  32      597.43      493.30     75.68 o
  -3   3  32       12.00        9.14     59.03 o
  -1   3  32       69.54       -4.20     56.13 o
   1   3  32      630.05      631.95     85.32 o
   3   3  32       32.86      -25.74     44.52 o
   5   3  32     1104.12     1196.95    115.26 o
   7   3  32      510.54      444.11     81.18 o
   9   3  32      152.80       73.03     58.62 o
  11   3  32        3.12        1.88     46.27 o
 -12   4  32       31.15       34.09     61.29 o
 -10   4  32        2.73     -105.89     59.98 o
  -8   4  32      173.87        8.66     52.41 o
  -6   4  32      629.89      806.57    143.67 o
  -4   4  32     1205.14     1193.08    167.57 o
  -2   4  32       21.27       67.52     68.99 o
   0   4  32      247.18      163.84     85.56 o
   2   4  32      699.41      793.79    136.39 o
   4   4  32      403.83      453.68    113.39 o
   6   4  32      146.81      199.57     92.40 o
   8   4  32     1084.92     1058.59    158.66 o
  -7   5  32     1389.73     1241.66    188.28 o
  -5   5  32      122.54      224.45     94.37 o
  -3   5  32        0.90       35.93     70.57 o
  -1   5  32      194.37      267.95     97.77 o
   1   5  32      928.97     1075.83    167.88 o
   3   5  32        3.10      -34.57     74.25 o
 -17   1  33      701.25      507.92     93.67 o
 -15   1  33      851.59      889.33    111.70 o
 -13   1  33        1.03      -29.74     82.90 o
 -11   1  33      505.15      530.31     57.07 o
  -9   1  33      617.34      607.01     54.29 o
  -7   1  33      497.99      399.01     47.99 o
  -5   1  33     3055.66     3140.92     98.56 o
  -3   1  33      133.70      128.12     36.33 o
  -1   1  33     4134.36     4109.36    112.13 o
   1   1  33     2296.12     2484.61     86.04 o
   3   1  33     2828.13     3057.63    115.51 o
   5   1  33      160.74      205.97     52.68 o
   7   1  33      533.57      501.61    106.71 o
   9   1  33       45.76      -49.02     76.92 o
  11   1  33      744.42      944.60    110.49 o
  13   1  33      485.51      497.57    102.18 o
  15   1  33        0.56       17.90    161.35 o
 -16   2  33     1693.44     1721.71    149.55 o
 -14   2  33     2815.65     2745.38    255.85 o
 -12   2  33       35.56       14.76     48.09 o
 -10   2  33      290.33      342.60     91.56 o
  -8   2  33      129.09       83.06     82.45 o
  -6   2  33       29.00       43.11     54.38 o
  -4   2  33     1047.20      916.27     74.93 o
  -2   2  33       30.58       36.27     36.60 o
   0   2  33      163.92      217.51     58.02 o
   2   2  33      889.88      836.56     96.41 o
   4   2  33        0.29       21.32     48.87 o
   6   2  33     2453.29     2666.57    143.12 o
   8   2  33      511.70      616.20     87.06 o
  10   2  33       49.38       27.67     44.94 o
  12   2  33        1.74     -231.02    115.51 o
  14   2  33      184.16      -55.36    150.52 o
 -15   3  33      765.36      816.34    110.97 o
 -13   3  33     2622.54     2599.48    343.69 o
 -11   3  33      299.99      438.00     95.83 o
  -9   3  33       23.44      -13.36     44.23 o
  -7   3  33     1067.40     1102.66    109.08 o
  -5   3  33      297.73      345.83     78.82 o
  -3   3  33      353.79      286.66     88.51 o
  -1   3  33     1117.32     1234.28    107.95 o
   1   3  33     5240.68     5200.17    207.20 o
   3   3  33     1203.91     1475.93    123.89 o
   5   3  33     1640.92     1676.86    133.06 o
   7   3  33      405.41      367.51     78.64 o
   9   3  33      239.61      171.79    151.89 o
  11   3  33     1613.16     1804.99    122.44 o
 -12   4  33       79.88       32.32     67.39 o
 -10   4  33       15.45       47.09     69.88 o
  -8   4  33        5.34      -52.27     48.03 o
  -6   4  33     1167.44     1387.06    179.24 o
  -4   4  33      752.41      682.71    130.28 o
  -2   4  33      156.66       81.06     73.77 o
   0   4  33      534.88      356.08    105.12 o
   2   4  33     1300.19     1598.82    191.44 o
   4   4  33      508.58      327.54    102.57 o
   6   4  33      446.54      347.98    103.79 o
   8   4  33      238.29      123.96     84.87 o
  -5   5  33      136.55      101.07     83.20 o
  -3   5  33       23.55      144.31     81.79 o
  -1   5  33       70.07      103.57     84.17 o
   1   5  33       22.40       14.50     65.69 o
 -18   0  34      118.02       71.10    126.98 o
 -16   0  34      291.44      242.33     74.02 o
 -14   0  34     1164.56     1115.16    106.35 o
 -12   0  34     1934.47     1934.41    129.40 o
 -10   0  34      107.44      121.89     77.92 o
  -8   0  34     1477.82     1491.20    115.48 o
  -6   0  34     4171.71     4205.94    172.07 o
  -4   0  34     2222.76     2091.93    117.56 o
  -2   0  34     2402.54     2414.69    124.96 o
   0   0  34     5067.74     5211.24    185.38 o
   2   0  34      275.83      312.19     61.88 o
   4   0  34     2122.95     2028.81    149.47 o
   6   0  34       10.40       61.12    111.40 o
   8   0  34     2547.62     2227.07    209.33 o
  10   0  34     4912.62     4809.38    288.85 o
  12   0  34     1912.99     1831.74    210.92 o
  14   0  34       30.71       -5.40    124.43 o
 -17   1  34      818.01      718.86    102.95 o
 -15   1  34       19.64      -59.03     55.60 o
 -13   1  34       79.57        3.98     52.07 o
 -11   1  34     1050.38      961.47     63.21 o
  -9   1  34     1694.58     1746.94     83.19 o
  -7   1  34     2299.81     2324.75     93.99 o
  -5   1  34      582.55      607.66     54.55 o
  -3   1  34      758.73      945.58     98.14 o
  -1   1  34       98.45      124.54     37.64 o
   1   1  34      370.96      452.71     51.37 o
   3   1  34       12.48       16.74     43.14 o
   5   1  34     1676.16     1761.13     95.19 o
   7   1  34     1334.96     1485.80     95.40 o
   9   1  34      897.44      863.27    108.88 o
  11   1  34        9.96      116.82     83.62 o
  13   1  34      173.70      168.62     90.73 o
 -16   2  34      277.22      212.30     73.64 o
 -14   2  34     1254.81     1166.92    128.43 o
 -12   2  34     3612.36     3247.09    278.04 o
 -10   2  34      191.56       97.61     56.83 o
  -8   2  34       24.43      -10.75     44.06 o
  -6   2  34       44.27       45.32     55.85 o
  -4   2  34      908.86      953.74     83.25 o
  -2   2  34      253.19      277.57     48.46 o
   0   2  34     4567.73     4713.56    189.62 o
   2   2  34       72.93       60.47     68.70 o
   4   2  34      461.48      440.97     76.75 o
   6   2  34      360.39      370.11     78.11 o
   8   2  34      561.44      578.64     89.25 o
  10   2  34      805.68      852.71     89.10 o
  12   2  34      213.49      318.35    154.74 o
 -15   3  34     1482.15     1289.09    187.30 o
 -13   3  34     1412.86     1503.70    140.77 o
 -11   3  34        1.76      -28.53     50.86 o
  -9   3  34       94.36       10.91    128.03 o
  -7   3  34      838.95     1003.76    103.51 o
  -5   3  34       89.45       57.79     66.16 o
  -3   3  34        2.21       63.17     69.35 o
  -1   3  34       30.59      106.41     55.38 o
   1   3  34      337.95      461.60     81.96 o
   3   3  34        8.86       42.62     53.34 o
   5   3  34      152.27      124.32     61.62 o
   7   3  34      544.92      578.17     92.14 o
   9   3  34       12.22       27.34     60.85 o
  11   3  34      744.89      746.66    134.45 o
 -10   4  34       40.91       31.83     61.71 o
  -8   4  34        2.56        3.22     59.16 o
  -6   4  34      717.87      739.10    142.90 o
  -4   4  34      250.20      379.75    108.91 o
  -2   4  34        8.21       26.81     70.15 o
   0   4  34     1326.00     1395.92    182.14 o
   2   4  34       26.98       78.42     71.37 o
   4   4  34      551.98      677.58    138.72 o
   6   4  34      976.27      819.18    140.59 o
 -17   1  35      788.81      832.45    111.50 o
 -15   1  35       52.63       35.69     44.83 o
 -13   1  35       60.01      160.28     53.32 o
 -11   1  35        4.39       55.32     47.26 o
  -9   1  35      523.67      553.88     54.71 o
  -7   1  35     1781.16     1798.81     81.69 o
  -5   1  35     1380.68     1585.02    104.63 o
  -3   1  35        0.06       -9.00     32.85 o
  -1   1  35     1421.91     1494.75     73.82 o
   1   1  35        1.79      -35.60     39.31 o
   3   1  35      593.66      744.43     72.02 o
   5   1  35       89.06       90.47     48.21 o
   7   1  35     1527.98     1668.91     95.49 o
   9   1  35      169.77      214.73     87.93 o
  11   1  35      201.15       76.68     86.78 o
  13   1  35       30.25      -29.42     84.80 o
 -16   2  35      525.05      255.48    117.92 o
 -14   2  35       42.70       28.69     58.08 o
 -12   2  35     1293.85     1572.58    136.20 o
 -10   2  35       14.69       40.62     51.77 o
  -8   2  35      109.36       12.51     93.86 o
  -6   2  35      442.98      416.60     60.68 o
  -4   2  35       17.35        8.34     41.71 o
  -2   2  35     2224.09     2250.90    133.26 o
   0   2  35        7.22       38.91     69.64 o
   2   2  35      130.93       88.19     55.37 o
   4   2  35      139.55       72.17     65.94 o
   6   2  35      848.49      779.06    138.33 o
   8   2  35       21.12      -22.80     47.66 o
  10   2  35      245.45      132.09    143.07 o
  12   2  35     2525.26     2444.71    266.42 o
 -13   3  35     1184.10     1115.43    241.38 o
 -11   3  35      201.40      212.37     73.35 o
  -9   3  35     1150.62     1149.38    114.80 o
  -7   3  35      771.47      836.48    100.26 o
  -5   3  35     3050.14     3350.48    235.38 o
  -3   3  35      384.30      632.64    121.73 o
  -1   3  35       37.05       90.63     55.65 o
   1   3  35       36.83       37.19     50.24 o
   3   3  35     2238.34     2468.93    342.25 o
   5   3  35     1175.27     1361.22    127.77 o
   7   3  35     3054.29     3086.00    334.39 o
   9   3  35        5.01       -7.89     55.22 o
 -10   4  35        1.53      -13.10     57.80 o
  -8   4  35       44.19       34.66     64.58 o
  -6   4  35       70.43       53.08     72.57 o
  -4   4  35      260.50      169.32     89.03 o
  -2   4  35        0.98      -53.19     60.48 o
   0   4  35     2130.55     1983.90    216.12 o
   2   4  35      868.84      796.01    140.52 o
   4   4  35      668.93      633.58    134.74 o
   6   4  35      205.50      224.35     95.26 o
 -16   0  36      108.56       23.94     73.58 o
 -14   0  36     1418.27     1570.33    125.95 o
 -12   0  36      297.83      462.57    179.16 o
 -10   0  36     1669.51     1775.62    125.63 o
  -8   0  36     1642.49     1658.03    199.63 o
  -6   0  36     7535.84     7681.45    247.23 o
  -4   0  36        8.11      -60.37     52.58 o
  -2   0  36     2584.69     2523.31    197.71 o
   0   0  36     1251.25     1443.38    112.24 o
   2   0  36      633.13      607.57     79.38 o
   4   0  36      712.34      635.02    141.97 o
   6   0  36     2889.34     2715.95    224.75 o
   8   0  36      612.02      375.70    135.18 o
  10   0  36      765.28      494.51    146.48 o
  12   0  36      226.54      178.50    134.13 o
 -17   1  36        0.39       -0.02     72.71 o
 -15   1  36      782.49      702.57    110.86 o
 -13   1  36      363.19      350.40     68.28 o
 -11   1  36      140.92      131.27     50.33 o
  -9   1  36        3.64       16.55     35.16 o
  -7   1  36        3.81      -28.75     33.75 o
  -5   1  36        2.94       39.12     36.46 o
  -3   1  36      438.00      465.31     51.12 o
  -1   1  36     2297.15     2378.37     89.23 o
   1   1  36     1211.98     1204.18     85.29 o
   3   1  36      152.55      209.81     54.49 o
   5   1  36     1165.81     1232.01     89.71 o
   7   1  36        3.73      -25.80     76.80 o
   9   1  36       50.23       71.93     82.57 o
  11   1  36      361.20      346.83     99.29 o
 -14   2  36      342.61      233.31     71.83 o
 -12   2  36      162.04      250.52     70.63 o
 -10   2  36       18.82       30.50     53.86 o
  -8   2  36      140.53       36.82     48.78 o
  -6   2  36      379.44      435.97     63.15 o
  -4   2  36      508.63      578.89     66.04 o
  -2   2  36     1305.21     1562.51    128.84 o
   0   2  36      884.54      912.13    102.59 o
   2   2  36     2167.16     2222.62    208.49 o
   4   2  36      617.30      528.75    108.93 o
   6   2  36      798.18      663.46    172.68 o
   8   2  36      107.55       47.29     56.27 o
  10   2  36       61.44       95.58    139.26 o
 -13   3  36       86.39      161.61     81.40 o
 -11   3  36      554.50      422.69     87.79 o
  -9   3  36       23.45        7.42     46.43 o
  -7   3  36       23.50      -70.32     63.88 o
  -5   3  36       45.60        5.01     65.92 o
  -3   3  36       19.44      117.66     57.02 o
  -1   3  36      217.94      185.02     65.90 o
   1   3  36      706.54      775.64    101.85 o
   3   3  36     1883.02     2175.25    264.90 o
   5   3  36      644.30      835.93    107.36 o
   7   3  36        2.88        3.16     53.93 o
   9   3  36      448.16      483.07     94.11 o
  -8   4  36      914.41      913.85    160.98 o
  -6   4  36      442.92      317.40    109.52 o
  -4   4  36       41.92       12.50     73.94 o
  -2   4  36      172.17      179.43     88.94 o
   0   4  36     1203.24     1224.45    180.85 o
   2   4  36      330.56      239.07    100.08 o
   4   4  36        8.29      -23.07     65.74 o
 -15   1  37       72.20       68.71     63.15 o
 -13   1  37      367.27      357.52     65.77 o
 -11   1  37      211.46      275.69     59.58 o
  -9   1  37       71.19      118.57     43.60 o
  -7   1  37       12.24       -7.79     37.03 o
  -5   1  37      276.69      295.47     46.17 o
  -3   1  37     4892.80     4760.17    126.30 o
  -1   1  37       11.19      125.76     38.67 o
   1   1  37      359.21      322.80     60.24 o
   3   1  37      432.84      474.89     64.45 o
   5   1  37      396.27      367.94     74.75 o
   7   1  37       27.28      -72.78    173.92 o
   9   1  37      225.81      199.75    152.03 o
  11   1  37      401.91      516.27    105.47 o
 -14   2  37      111.41       73.11     65.18 o
 -12   2  37       61.36       64.51     59.04 o
 -10   2  37      784.10      932.65    107.74 o
  -8   2  37      566.17      701.81     75.10 o
  -6   2  37      932.35      871.56     91.98 o
  -4   2  37     3948.31     3836.94    139.57 o
  -2   2  37       46.71       79.72     57.73 o
   0   2  37     3674.32     3849.30    175.17 o
   2   2  37      970.01     1008.97    110.94 o
   4   2  37     1611.20     1604.62    132.45 o
   6   2  37      335.02      423.46     80.81 o
   8   2  37      237.46      285.43     88.18 o
  10   2  37      248.28       86.97    148.60 o
 -11   3  37      586.85      520.55    175.51 o
  -9   3  37        0.12      -71.48     45.10 o
  -7   3  37       19.38      -51.55     49.24 o
  -5   3  37      162.76      225.39     96.30 o
  -3   3  37      133.43      172.71     61.96 o
  -1   3  37     1981.03     2167.22    149.79 o
   1   3  37       64.67      -51.43     48.63 o
   3   3  37       11.84       21.01     53.37 o
   5   3  37     1824.09     1942.12    152.69 o
   7   3  37      575.57      582.70     98.67 o
  -6   4  37      476.96      365.36    110.83 o
  -4   4  37        6.82       58.38     74.52 o
  -2   4  37      381.05      491.32    125.78 o
   0   4  37      114.78       37.12     77.83 o
   2   4  37      109.74       46.96     82.71 o
 -16   0  38      111.42      -32.84     68.32 o
 -14   0  38      106.85       76.57     74.49 o
 -12   0  38      719.50      687.91     96.80 o
 -10   0  38      718.36      809.99     99.46 o
  -8   0  38     3169.36     3533.27    159.18 o
  -6   0  38     1054.52     1101.10    105.47 o
  -4   0  38      215.71      204.10     64.42 o
  -2   0  38      163.84      177.09     61.25 o
   0   0  38     1103.84     1102.90    104.91 o
   2   0  38      111.51      -38.97     46.10 o
   4   0  38     6872.16     6844.78    343.41 o
   6   0  38      122.77      158.10    122.87 o
   8   0  38     1684.76     1795.42    207.47 o
  10   0  38      162.91       30.64    123.61 o
 -15   1  38      473.08      537.64     76.81 o
 -13   1  38     1036.34     1146.35     96.94 o
 -11   1  38      189.70      139.96     57.71 o
  -9   1  38       17.29      -46.58     40.19 o
  -7   1  38        4.84      -12.19     35.40 o
  -5   1  38      477.68      448.23     54.49 o
  -3   1  38      139.36      173.27     43.06 o
  -1   1  38     8843.14     8368.66    179.99 o
   1   1  38      541.85      477.33     64.32 o
   3   1  38      176.90      197.31     54.69 o
   5   1  38      297.63      185.04     56.76 o
   7   1  38      831.14      794.72    106.46 o
   9   1  38     1442.35     1572.76    134.13 o
  11   1  38     2237.99     2658.11    182.81 o
 -14   2  38      222.18      125.54     69.17 o
 -12   2  38       56.59       16.41     90.70 o
 -10   2  38       21.60       25.85     58.50 o
  -8   2  38       71.25       39.80     58.94 o
  -6   2  38     1299.31     1344.19    101.66 o
  -4   2  38      611.30      570.84     90.99 o
  -2   2  38       31.13      -20.60     51.85 o
   0   2  38      361.73      422.09    102.63 o
   2   2  38       41.20      -27.89     48.27 o
   4   2  38        3.84       47.94     54.76 o
   6   2  38      278.56      246.98     74.24 o
   8   2  38       57.47       80.95     59.14 o
 -11   3  38        6.79       40.98     55.99 o
  -9   3  38       40.80       18.35     53.90 o
  -7   3  38      103.79      135.23     91.48 o
  -5   3  38      216.07      266.04     94.27 o
  -3   3  38       18.79      -11.82     51.16 o
  -1   3  38       54.88      132.12     63.79 o
   1   3  38      146.50       57.42    149.55 o
   3   3  38      628.78      502.95     90.05 o
   5   3  38      289.70      261.87     81.58 o
   7   3  38      540.52      429.62     90.65 o
  -4   4  38      464.10      420.94    122.07 o
  -2   4  38      114.55      142.82     85.14 o
   0   4  38       22.80       48.11     78.49 o
 -13   1  39        6.36      -22.81     47.75 o
 -11   1  39       87.65       42.14     82.68 o
  -9   1  39      425.15      365.33     63.86 o
  -7   1  39       87.89       23.49     41.38 o
  -5   1  39      238.31      233.54     45.19 o
  -3   1  39      662.71      650.55     58.88 o
  -1   1  39      317.13      388.43     61.79 o
   1   1  39       26.69       42.56     48.11 o
   3   1  39     1276.82     1350.05     94.55 o
   5   1  39      132.85       80.79     81.00 o
   7   1  39        4.07      -19.36    160.01 o
   9   1  39      144.21       85.73     94.18 o
 -12   2  39      653.89      803.55    126.45 o
 -10   2  39      149.61      254.51     96.64 o
  -8   2  39        1.73       -8.90     45.07 o
  -6   2  39      138.45      117.19     68.41 o
  -4   2  39        8.80        1.03    107.63 o
  -2   2  39     2113.48     2148.57    142.39 o
   0   2  39     1393.87     1569.52    135.69 o
   2   2  39      376.34      279.20    172.01 o
   4   2  39        0.41       -3.84     53.37 o
   6   2  39      306.99      291.05    119.83 o
   8   2  39      116.64       -2.03    141.01 o
  -9   3  39     1924.26     2100.93    159.37 o
  -7   3  39     1846.57     1967.88    226.23 o
  -5   3  39      516.76      717.56    203.40 o
  -3   3  39      168.67      119.41    144.98 o
  -1   3  39      228.73      155.50     70.96 o
   1   3  39        0.09       -9.69     76.79 o
   3   3  39     1617.00     1632.14    143.98 o
   5   3  39      335.47      301.73    150.55 o
 -14   0  40     3709.98     3712.85    235.86 o
 -12   0  40     1028.70      939.02    106.41 o
 -10   0  40      334.94      276.17     73.02 o
  -8   0  40       16.49      -92.75     50.39 o
  -6   0  40       28.11      -72.72     48.87 o
  -4   0  40     3660.62     3883.19    169.72 o
  -2   0  40    11525.92    11419.95    327.15 o
   0   0  40     1064.16     1027.35    104.60 o
   2   0  40        7.14      -54.18    105.81 o
   4   0  40      697.55      559.12    144.87 o
   6   0  40     1362.68     1188.71    178.62 o
   8   0  40      466.28      371.52    147.81 o
 -13   1  40      203.19      160.84     59.38 o
 -11   1  40       39.21       72.38     52.22 o
  -9   1  40      879.79      972.14     90.24 o
  -7   1  40      889.08     1011.59    147.30 o
  -5   1  40     2546.51     2601.24     95.22 o
  -3   1  40      333.48      351.41     63.95 o
  -1   1  40       71.69       94.50     49.84 o
   1   1  40        8.66       44.88     47.27 o
   3   1  40     1571.13     1805.61    101.61 o
   5   1  40      229.49      189.23     84.41 o
   7   1  40      658.48      760.91    107.78 o
   9   1  40       28.14     -109.61    111.59 o
 -12   2  40       14.05        6.29     49.08 o
 -10   2  40        1.41      -39.79     45.17 o
  -8   2  40      279.06      316.67     61.30 o
  -6   2  40        1.13      -24.27     54.58 o
  -4   2  40      147.73      241.36     72.68 o
  -2   2  40      972.54     1059.43    114.78 o
   0   2  40        0.88       97.58     63.19 o
   2   2  40     1187.03     1202.47    123.90 o
   4   2  40        0.96      -93.63     98.60 o
   6   2  40      196.03      140.72     69.43 o
  -7   3  40      853.88      969.87    111.69 o
  -5   3  40        8.00      130.33     64.56 o
  -3   3  40      269.83      305.35     79.93 o
  -1   3  40       76.79      110.25     82.41 o
   1   3  40      235.24      147.48    166.43 o
   3   3  40      126.48       20.46     64.34 o
 -11   1  41       64.89      123.20     62.14 o
  -9   1  41        0.90      -61.27     44.43 o
  -7   1  41      177.96       70.89     49.67 o
  -5   1  41        3.68      -46.63     34.17 o
  -3   1  41      406.76      401.82     53.11 o
  -1   1  41     2010.08     1864.76    100.08 o
   1   1  41       43.42       21.86     48.93 o
   3   1  41     1281.85     1356.66     98.69 o
   5   1  41      333.89      347.95     92.65 o
   7   1  41      483.61      519.64    103.41 o
 -10   2  41      814.95      731.73     85.24 o
  -8   2  41      570.98      698.18     83.01 o
  -6   2  41      198.44      253.27     78.62 o
  -4   2  41      910.75      850.40    108.91 o
  -2   2  41      150.01      231.88     73.53 o
   0   2  41       11.13      -64.47     82.68 o
   2   2  41      321.41      241.07     77.50 o
   4   2  41      471.58      295.37     79.79 o
   6   2  41       48.85       54.24     66.74 o
  -5   3  41      480.04      628.95    108.75 o
  -3   3  41      244.45      328.03     80.98 o
  -1   3  41       78.97      212.27    137.27 o
   1   3  41       96.39       88.84     68.37 o
 -12   0  42     1543.74     1539.41    146.06 o
 -10   0  42     1926.18     1991.94    142.28 o
  -8   0  42       69.61       42.25     63.00 o
  -6   0  42      324.67      369.15     79.37 o
  -4   0  42      331.80      463.56     84.65 o
  -2   0  42     1336.55     1349.47    117.06 o
   0   0  42      205.80      185.75    126.06 o
   2   0  42     2473.52     2466.09    216.46 o
   4   0  42      640.87      629.94    159.56 o
   6   0  42      569.08      604.20    158.23 o
 -11   1  42       97.50       19.67     55.50 o
  -9   1  42      193.70      119.99     55.30 o
  -7   1  42       21.18       13.77     44.24 o
  -5   1  42     2703.57     2733.96    123.27 o
  -3   1  42      274.54      378.70     61.82 o
  -1   1  42     2490.01     2559.78    112.79 o
   1   1  42      145.52      189.11     59.99 o
   3   1  42      665.42      695.77    100.50 o
   5   1  42     2245.07     2390.72    149.08 o
  -8   2  42     1841.22     1697.66    118.59 o
  -6   2  42       41.66       70.83     64.22 o
  -4   2  42      279.63      428.69     89.31 o
  -2   2  42       36.17      162.05     68.42 o
   0   2  42      580.80      646.26    117.16 o
   2   2  42       84.83      117.80     67.88 o
   4   2  42       65.51       50.63    193.57 o
  -9   1  43       44.57       65.49     51.04 o
  -7   1  43       22.92       52.03     68.81 o
  -5   1  43       35.85       69.17     48.72 o
  -3   1  43     1076.14     1110.44    117.15 o
  -1   1  43      350.26      390.44     81.97 o
   1   1  43      159.01      258.35     93.24 o
   3   1  43      114.75      113.77     82.02 o
   5   1  43       33.76       52.03     93.86 o
  -6   2  43      286.91      313.12     82.89 o
  -4   2  43       53.51       46.04    127.64 o
  -2   2  43       81.13      131.02     74.54 o
   0   2  43       14.23       82.55     69.98 o
   2   2  43     2630.26     2466.83    160.02 o
  -8   0  44     2585.24     2077.83    189.03 o
  -6   0  44     1248.87     1199.95    117.82 o
  -4   0  44      402.98      394.91     84.46 o
  -2   0  44        4.13      -38.23     55.77 o
   0   0  44      354.35      312.87    135.06 o
   2   0  44        4.48     -102.34    122.47 o
   4   0  44       94.43      162.11    139.68 o
  -7   1  44       59.98        4.55     49.81 o
  -5   1  44       70.72       70.84     48.70 o
  -3   1  44     2052.11     1958.82    282.12 o
  -1   1  44       59.31       32.33     64.01 o
   1   1  44     1225.76     1425.52     98.27 o
   3   1  44     2374.51     2427.72    170.82 o
  -5   1  45      104.05      158.23     81.36 o
  -3   1  45       31.67       74.96     69.00 o
  -1   1  45      283.89      210.29     75.49 o
 
